# Supplementary material for: Integrated Metabolomic and Microbial Analysis of Quality Dynamics in Channel Catfish (Ictalurus punctatus) Under Refrigerated and Frozen Storage
Source: Foods. 2025 Mar 21;14(7):1089. doi: 10.3390/foods14071089 (PMC11988692; doi:10.3390/foods14071089)
Supplement: Supplementary file 1 [file foods-14-01089-s001.zip]

Archive with 1 entries (1 files):
- foods-3512480-supplementary.xlsx
