# Supplementary material for: Integrated Metabolomic and Microbial Analysis of Quality Dynamics in Channel Catfish (Ictalurus punctatus) Under Refrigerated and Frozen Storage
Source: Foods. 2025 Mar 21;14(7):1089. doi: 10.3390/foods14071089 (PMC11988692; doi:10.3390/foods14071089)
Supplement: Supplementary file 1 [file foods-14-01089-s001.zip › foods-3512480-supplementary.xlsx]

## Sheet: R-VS-CON_filter
											Table S1: Differential metabolites between different treatments (R vs. Con).
Metabolites	name	mz	rt	exact_mass	ppm	formula	precursor_type	class	sub_class	KEGG	KEGG_Pathway	CAS	hmdb	library	MSI_levels	posneg	CON	R	Fold_Change	Log2FC	VIP	Pvalue	Padj	type
M100T82	Methylpyrrolidone	100.076	82.4	99.0684	2.13	C5H9NO	[M+H]+	--	--	C11118	--	51013-18-4	--	MoNA	MSI_level2	pos	11963336	24646742	2.06019	1.04278	1.6296	0.0120309	0.138556	up
M110T439	Morpholine	110.021	438.8	87.0684	2.251	C4H9NO	[M+Na]+	Oxazinanes	Morpholines	C14452	--	110-91-8	HMDB0031581	HMDB	MSI_level2	pos	63432160	23980503	0.37805	-1.40335	1.03304	0.170604	0.463668	down
M117T42	Methylmalonic acid	117.02	42	118.027	5.715	C4H6O4	[M-H]-	Carboxylic acids and derivatives	Dicarboxylic acids and derivatives	C02170	Carbohydrate metabolism; Amino acid metabolism; Global and overview maps; Nucleotide metabolism	1215348-94-9	HMDB0000202	BioDeepDB	MSI_level1	neg	40117056	445889914	11.1147	3.4744	1.38666	0.0448238	0.234646	up
M124T48	Taurine	124.009	48.1	125.015	13.009	C2H7NO3S	[M-H]-	Organic sulfonic acids and derivatives	Organosulfonic acids and derivatives	C00245	Membrane transport; Metabolism of other amino acids; Lipid metabolism; Signaling molecules and interaction; Energy metabolism; Global and overview maps	107-35-7	HMDB0000251	BioDeepDB	MSI_level1	neg	2669625612	495208553	0.185497	-2.43053	1.304	0.0699759	0.293358	down
M134T63	Adenine	134.048	63.2	135.054	2.86	C5H5N5	[M-H]-	Imidazopyrimidines	Purines and purine derivatives	C00147	Metabolism of terpenoids and polyketides; Global and overview maps; Nucleotide metabolism	71660-30-5	HMDB0000034	BioDeepDB	MSI_level1	neg	5612525	1282880	0.228574	-2.12926	1.64338	0.0110025	0.127777	down
M135T252	4-Hydroxy-3-methoxybenzenemethanol	135.046	252	154.063	3.335	C8H10O3	[M-H2O-H]-	Phenols	Methoxyphenols	C06317	Xenobiotics biodegradation and metabolism; Global and overview maps	498-00-0	HMDB0032012	BioDeepDB	MSI_level1	neg	2817690	6744068	2.39347	1.25911	2.07829	1.27e-05	0.00132263	up
M137T56	Urocanic acid	137.036	55.5	138.043	3.29	C6H6N2O2	[M-H]-	Azoles	Imidazoles	C00785	Amino acid metabolism; Global and overview maps	3465-72-3	HMDB0000301	BioDeepDB	MSI_level1	neg	3468856	16758116	4.83102	2.27233	1.28499	0.0763354	0.302279	up
M146T40_2	Spermidine	146.166	39.9	145.158	2.286	C7H19N3	[M+H]+	Organonitrogen compounds	Amines	C00315	Membrane transport; Metabolism of other amino acids; Digestive system; Biosynthesis of other secondary metabolites; Metabolism of terpenoids and polyketides; Amino acid metabolism; Global and overview maps	1122077-27-3	HMDB0001257	BioDeepDB	MSI_level1	pos	33787230	7205272	0.213254	-2.22935	1.32796	0.0594226	0.271937	down
M148T54_1	Methionine sulfoxide	148.043	54.1	165.046	1.533	C5H11NO3S	[M-H2O+H]+	Carboxylic acids and derivatives	Amino acids, peptides, and analogues	C02989	Amino acid metabolism	62697-73-8	HMDB0002005	BioDeepDB	MSI_level1	pos	11560659	3216278	0.278209	-1.84576	2.05997	2.16e-05	0.00166176	down
M149T286	Tartaric acid	149.062	286.5	150.016	5.37	C4H6O6	[M-H]-	Organooxygen compounds	Carbohydrates and carbohydrate conjugates	C00898	Carbohydrate metabolism; Global and overview maps	138508-61-9	HMDB0000956	BioDeepDB	MSI_level1	neg	157868	390906	2.47615	1.3081	2.09574	6.22e-06	0.00107374	up
M171T43	Glycerophosphoric acid	171.007	42.9	172.014	2.351	C3H9O6P	[M-H]-	Glycerophospholipids	Glycerophosphates	C03189	--	28917-82-0	HMDB0252849	BioDeepDB	MSI_level1	neg	352212504	92768905	0.263389	-1.92473	1.97663	0.00025856	0.0102094	down
M176T241	7-Amino-4-methylcoumarin	176.071	240.8	175.063	2.829	C10H9NO2	[M+H]+	Coumarins and derivatives	--	C01386	--	26093-31-2	HMDB0247230	HMDB	MSI_level2	pos	1.90093e+06	431209	0.226841	-2.14025	1.40482	0.041755	0.227187	down
M183T237	FA 11_1	183.005	237.2	184.146	3.579	C11H20O2	[M-H]-	--	--	C13823	--	96451-28-4	--	mzVault	MSI_level2	neg	4.05777e+06	677836	0.167046	-2.58168	1.38106	0.0498769	0.250654	down
M188T63	Pyrrolidino-[1,2E]-4H-2,4-dimethyl-1,3,5-dithiazine	188.093	62.6	189.065	3.049	C8H15NS2	[M-H]-	Azacyclic compounds	Dithiazinanes	--	--	116505-60-3	HMDB0032499	mzVault	MSI_level2	neg	1.77635e+07	648295	0.0364958	-4.77613	2.13466	3.07e-07	0.000141327	down
M190T63	xi-2,3-Dihydro-2-oxo-1H-indole-3-acetic acid	190.054	62.9	191.058	18.606	C10H9NO3	[M-H]-	Indoles and derivatives	Indolyl carboxylic acids and derivatives	C22202	Amino acid metabolism	2971-31-5	HMDB0035514	BioDeepDB	MSI_level1	neg	7158755	14719975	2.05622	1.03999	1.98652	0.000153709	0.00708087	up
M200T385	Pyrimethanil	200.201	384.5	199.111	1.596	C12H13N3	[M+H]+	Benzene and substituted derivatives	Aniline and substituted anilines	C11180	--	53112-28-0	HMDB0033135	mzVault	MSI_level2	pos	64741631	28335041	0.437663	-1.19211	1.92153	0.000593495	0.0174513	down
M201T268	Cis-zeatin	201.077	268.2	219.112	3.87602	C10H13N5O	[M-NH3-H]-	--	--	C15545	Chemical structure transformation maps; Global and overview maps; Metabolism of terpenoids and polyketides	32771-64-5	--	BioDeepDB	MSI_level3	neg	398826	164896	0.413452	-1.27421	1.16711	0.109969	0.368877	down
M204T93	5-Acetamidovalerate	204.087	93.5	159.09	2.658	C7H13NO3	[M+HCOO]-	Fatty Acyls	Fatty acids and conjugates	C03087	Amino acid metabolism; Global and overview maps	1072-10-2	HMDB0012175	BioDeepDB	MSI_level1	neg	1025964	2759474	2.68964	1.42741	1.53307	0.019728	0.173643	up
M204T94	Indolelactic acid	204.067	94	205.074	3.366	C11H11NO3	[M-H]-	Indoles and derivatives	Indolyl carboxylic acids and derivatives	C02043	--	1821-52-9	HMDB0000671	BioDeepDB	MSI_level1	neg	4553150	19415558	4.2642	2.09228	2.05077	3.51e-05	0.00237816	up
M207T232	Tartronate semialdehyde	207.013	231.8	104.011	9.37324	C3H4O4	[2M-H]-	Organooxygen compounds	Carbohydrates and carbohydrate conjugates	C01146	Carbohydrate metabolism; Global and overview maps	2480-77-5	HMDB0006938	BioDeepDB	MSI_level3	neg	293595	746642	2.5431	1.34659	1.30385	0.070594	0.293358	up
M209T73	Deoxyamidinoproclavaminate	209.105	73.1	228.122	1.946	C9H16N4O3	[M-H2O-H]-	--	--	C06656	Biosynthesis of other secondary metabolites; Global and overview maps	--	--	mzVault	MSI_level2	neg	255305	775432	3.03727	1.60278	2.14227	3.38e-08	4.68e-05	up
M212T288	Dihydro-alpha-ionone	212.165	287.9	194.167	3.308	C13H22O	[M+NH4]+	Prenol lipids	Sesquiterpenoids	--	--	31499-72-6	HMDB0038026	mzVault	MSI_level2	pos	7742465	1428406	0.18449	-2.43839	1.46911	0.0273442	0.19528	down
M215T47	Lidocaine	215.031	47.2	234.173	18.972	C14H22N2O	[M-H2O-H]-	Benzene and substituted derivatives	Xylenes	C07073	Xenobiotics biodegradation and metabolism	91484-71-8	HMDB0014426	BioDeepDB	MSI_level1	neg	8936733	76165793	8.52278	3.09132	2.06328	1.97e-05	0.00159876	up
M218T58	4,5-dihydropyrene-4,5-diol	218.023	57.6	236.084	17.477	C16H12O2	[M-NH3-H]-	--	--	C18249	Xenobiotics biodegradation and metabolism; Global and overview maps	--	--	mzVault	MSI_level2	neg	356462	1587026	4.45215	2.1545	2.04421	4.9e-05	0.00306306	up
M220T54	Debrisoquine	220.109	54	175.111	1.569	C10H13N3	[M+HCOO]-	Tetrahydroisoquinolines	--	C13650	--	1246814-89-0	HMDB0006543	mzVault	MSI_level2	neg	278801	716823	2.57109	1.36238	2.08507	8.06e-06	0.00111371	up
M221T394	Histamine	221.155	393.7	111.08	15.327	C5H9N3	[2M-H]-	Organonitrogen compounds	Amines	C00388	Nervous system; Sensory system; Digestive system; Target-based classification: G protein-coupled receptors; Signaling molecules and interaction; Amino acid metabolism; Immune disease; Chemical structure transformation maps; Immune system; Global and overview maps	51-45-6	HMDB0000870	BioDeepDB	MSI_level1	neg	4497712	10570831	2.35027	1.23283	2.10659	2.04e-06	0.000469281	up
M224T333	Dumetorine	224.13	332.7	223.157	8.863	C13H21NO2	[M+H]+	Pyrans	Pyranones and derivatives	--	--	96552-67-9	HMDB0030268	HMDB	MSI_level2	pos	2593454	9164568	3.53373	1.82119	2.07928	1.44e-05	0.00132263	up
M228T52_1	1-(3-Pyridinyl)-1,4-butanediol	228.086	52.2	167.095	5.885	C9H13NO2	[M+HCO3]-	Pyridines and derivatives	--	C19582	Xenobiotics biodegradation and metabolism	76014-83-0	HMDB0062266	BioDeepDB	MSI_level1	neg	620312	279210	0.450113	-1.15164	1.32032	0.062116	0.278439	down
M239T64	Felbamate	239.103	64.1	238.095	1.971	C11H14N2O4	[M+H]+	Benzene and substituted derivatives	--	C07501	Xenobiotics biodegradation and metabolism	25451-15-4	HMDB0015084	BioDeepDB	MSI_level1	pos	2869124	1094253	0.381389	-1.39066	1.03672	0.167949	0.460827	down
M243T55_1	Aminoparathion	243.023	55.3	261.059	9.96689	C10H16NO3PS	[M-NH3-H]-	Organic thiophosphoric acids and derivatives	Thiophosphoric acid esters	C06605	Xenobiotics biodegradation and metabolism	3735-01-01	HMDB0001504	BioDeepDB	MSI_level3	neg	1.20307e+06	455336	0.378478	-1.40172	1.39991	0.0388498	0.219271	down
M244T296	Chorismate	244.227	296	226.048	1.249	C10H10O6	[M+NH4]+	Carboxylic acids and derivatives	Dicarboxylic acids and derivatives	C00251	Metabolism of cofactors and vitamins; Biosynthesis of other secondary metabolites; Metabolism of terpenoids and polyketides; Amino acid metabolism; Chemical structure transformation maps; Global and overview maps	55508-12-8	HMDB0012199	mzVault	MSI_level2	pos	1039781	2593954	2.49471	1.31887	1.91914	0.000658868	0.0189699	up
M247T116	Abscisic Acid	247.129	116.2	264.136	15.228	C15H20O4	[M-H2O+H]+	--	--	C06082	Chemical structure transformation maps; Signal transduction; Global and overview maps; Metabolism of terpenoids and polyketides	21293-29-8	--	BioDeepDB	MSI_level1	pos	870965	2.05117e+06	2.35506	1.23576	1.42189	0.0389316	0.219271	up
M248T287	S-Acetyldihydrolipoamide	248.082	286.7	249.086	13.548	C10H19NO2S2	[M-H]-	Fatty Acyls	Fatty amides	C01136	--	--	HMDB0001526	BioDeepDB	MSI_level3	neg	9751829	2457536	0.252008	-1.98846	1.49992	0.0302856	0.200384	down
M249T260	Ubiquinone-1	249.113	260.2	250.121	1.09838	C14H18O4	[M-H]-	Prenol lipids	Quinone and hydroquinone lipids	--	--	727-81-1	HMDB0002012	BioDeepDB	MSI_level3	neg	670526	1.77873e+06	2.65274	1.40748	1.43945	0.0381074	0.219271	up
M258T53	2-Heptyl-3-hydroxy-quinolone	258.147	53.2	259.157	12.5672	C16H21NO2	[M-H]-	--	--	C11848	Cellular community - prokaryotes; Biosynthesis of other secondary metabolites; Global and overview maps	--	--	BioDeepDB	MSI_level3	neg	613827	251899	0.410374	-1.28499	1.56733	0.0199777	0.173643	down
M271T372	2-Hydroxyhexadecanoic acid	271.229	371.6	272.235	0.532	C16H32O3	[M-H]-	Fatty Acyls	Fatty acids and conjugates	--	--	10067-06-8	HMDB0031057	BioDeepDB	MSI_level1	neg	6541670	15529309	2.37391	1.24726	2.06819	1.72e-05	0.0014876	up
M275T270	4-Hydroxybenzoic acid	275.055	269.6	138.032	4.75825	C7H6O3	[2M-H]-	Benzene and substituted derivatives	Benzoic acids and derivatives	C00156	Metabolism of cofactors and vitamins; Skeleton-based classification; Xenobiotics biodegradation and metabolism; Chemical structure transformation maps; Global and overview maps	99-96-7	HMDB0000500	BioDeepDB	MSI_level3	neg	892766	5.54355e+06	6.20941	2.63446	1.53154	0.0242059	0.187622	up
M279T290	1-(2-aminophenyl)decane-1,3-dione	279.204	289.9	261.173	8.22057	C16H23NO2	[M+NH4]+	--	--	C21490	Biosynthesis of other secondary metabolites; Global and overview maps	--	--	BioDeepDB	MSI_level3	pos	1521280	3251886	2.1376	1.09599	1.7124	0.0063929	0.0984992	up
M280T443	Linoleamide	280.263	443.2	279.256	0.276	C18H33NO	[M+H]+	Fatty Acyls	Fatty amides	--	--	3072-13-7	HMDB0062656	BioDeepDB	MSI_level1	pos	160682953	54812078	0.341119	-1.55165	1.80606	0.00318881	0.059203	down
M280T55_1	2-Hydroxypseudobaptigenin	280.027	54.8	298.048	14.094	C16H10O6	[M-NH3-H]-	--	--	C16226	Biosynthesis of other secondary metabolites; Global and overview maps	21495-84-1	--	mzVault	MSI_level2	neg	77517	300277	3.87369	1.95371	2.02981	8.14e-05	0.00449786	up
M281T368	FA 18_0;O	281.25	368.3	300.266	5.727	C18H36O3	[M-H2O-H]-	--	--	C03195	--	17773-37-4	--	BioDeepDB	MSI_level1	neg	155734754	2537669988	16.2948	4.02634	1.97567	0.000248317	0.0100934	up
M283T300	Acacetin	283.068	300.3	284.068	1.077	C16H12O5	[M-H]-	--	--	C01470	Biosynthesis of other secondary metabolites	480-44-4	HMDB0132457	BioDeepDB	MSI_level2	neg	991856	3.72548e+06	3.75607	1.90923	1.26994	0.0786483	0.305946	up
M284T231	N-Dealkylated tolterodine	284.186	231.1	283.194	1.67	C19H25NO	[M+H]+	Benzene and substituted derivatives	Diphenylmethanes	--	--	--	HMDB0013972	mzVault	MSI_level2	pos	9348700	22105858	2.36459	1.24159	1.62828	0.0145706	0.15255	up
M287T87	Prephenate	287.045	86.5	226.048	14.7901	C10H10O6	[M+HCO3]-	Keto acids and derivatives	Gamma-keto acids and derivatives	C00254	Chemical structure transformation maps; Amino acid metabolism; Biosynthesis of other secondary metabolites; Global and overview maps	87664-40-2	HMDB0012283	BioDeepDB	MSI_level3	neg	915048	1.8867e+06	2.06186	1.04395	1.27204	0.0725412	0.296604	up
M288T324_2	(S)-Hemiketal	288.278	324.3	304.095	10.535	C16H16O6	[M-OH+H]+	--	--	C18356	Global and overview maps; Metabolism of terpenoids and polyketides	--	--	BioDeepDB	MSI_level1	pos	121363250	56110329	0.462334	-1.11299	1.96831	0.000246187	0.0100934	down
M288T363	3beta-Hydroxy-4,4-dimethylsteroid	288.254	363.4	304.277	12.586	C21H36O	[M-NH3+H]+	--	--	C22103	--	--	--	BioDeepDB	MSI_level1	pos	8590651	3735084	0.434785	-1.20163	2.03866	5.1e-05	0.00306306	down
M292T285	N,6,6-Trimethyl-N-(1-naphthalenylmethyl)-1-hept-2-en-4-ynamine	292.203	285	291.199	9.464	C21H25N	[M+H]+	Naphthalenes	--	--	--	--	HMDB0258826	HMDB	MSI_level2	pos	21663090	9110227	0.420541	-1.24968	1.25429	0.0813684	0.312364	down
M293T348	9-Oxo-ODE	293.212	348.2	294.219	0.66	C18H30O3	[M-H]-	Fatty Acyls	Lineolic acids and derivatives	C14766	Lipid metabolism	54232-59-6	HMDB0004669	Metlin	MSI_level2	neg	2200313	20002830	9.0909	3.18442	2.01709	0.00010979	0.00541893	up
M295T224_1	3,5-Dibromo-4-hydroxybenzoate	294.86	223.7	293.853	1.384	C7H4Br2O3	[M+H]+	--	--	C03925	Xenobiotics biodegradation and metabolism; Global and overview maps	3337-62-0	--	BioDeepDB	MSI_level1	pos	55636998	111824201	2.00989	1.00712	1.36466	0.0510019	0.253542	up
M295T346	11-HpODE	295.227	345.9	312.23	0.14	C18H32O4	[M-H2O+H]+	Fatty Acyls	Lineolic acids and derivatives	C07338	Lipid metabolism	--	HMDB0062281	BioDeepDB	MSI_level1	pos	6.48038e+06	709317	0.109456	-3.19158	1.87042	0.00141636	0.0312652	down
M295T371	Avenoleic acid	295.229	370.5	296.235	5.569	C18H32O3	[M-H]-	Fatty Acyls	Lineolic acids and derivatives	--	--	177931-23-6	HMDB0029978	BioDeepDB	MSI_level1	neg	28487409	9774312	0.34311	-1.54326	1.86997	0.00142526	0.0312652	down
M296T47	5-Aminoimidazole ribonucleotide	296.065	46.9	295.057	2.666	C8H14N3O7P	[M+H]+	Organooxygen compounds	Carbohydrates and carbohydrate conjugates	C03373	Metabolism of cofactors and vitamins; Global and overview maps; Nucleotide metabolism	25635-88-5	HMDB0001235	BioDeepDB	MSI_level1	pos	232122860	717676771	3.0918	1.62845	1.81938	0.00259346	0.0519443	up
M298T444	Spiroxamine	298.274	444	297.267	0.474	C18H35NO2	[M+H]+	Organooxygen compounds	Ethers	C11124	--	118134-30-8	HMDB0258432	MoNA	MSI_level2	pos	2.70965e+06	783775	0.289253	-1.7896	1.00098	0.174289	0.470444	down
M299T49_1	2-Hydroxyfelbamate	299.086	49.5	254.09	7.259	C11H14N2O5	[M+HCOO]-	Glycerolipids	--	C16582	Xenobiotics biodegradation and metabolism	109482-32-8	HMDB0060670	BioDeepDB	MSI_level1	neg	128391574	293402874	2.28522	1.19233	1.25308	0.0775081	0.303445	up
M299T49_2	D-(+)-Xylose	299.099	49.5	150.053	1.118	C5H10O5	[2M-H]-	--	--	C01394	--	130550-15-1	--	mzVault	MSI_level2	neg	10014207	30695994	3.06524	1.616	2.13187	1.32e-07	9.1e-05	up
M302T291	NCI60_031845	302.233	291.3	284.199	0.085	C16H28O4	[M+NH4]+	--	--	C16505	Metabolism of terpenoids and polyketides	2520-44-7	--	BioDeepDB	MSI_level1	pos	2.87807e+06	816959	0.283856	-1.81677	1.41757	0.0364543	0.214709	down
M302T47	norcraugsodine	302.101	47.5	257.105	0.406	C15H15NO3	[M+HCOO]-	--	--	C21634	Biosynthesis of other secondary metabolites; Global and overview maps	--	--	mzVault	MSI_level2	neg	50392495	23305713	0.462484	-1.11253	1.99797	0.000145599	0.00693853	down
M303T400	19(S)-HETE	303.231	400.4	320.235	2.123	C20H32O3	[M-H2O+H]+	Fatty Acyls	Eicosanoids	C14749	Lipid metabolism; Global and overview maps	115461-40-0	HMDB0011136	BioDeepDB	MSI_level1	pos	2882097	6099882	2.11647	1.08166	1.78295	0.00319582	0.059203	up
M303T41	6-Phosphonoglucono-D-lactone	303.013	40.8	258.014	3.392	C6H11O9P	[M+HCOO]-	Organooxygen compounds	Carbohydrates and carbohydrate conjugates	C01236	Carbohydrate metabolism; Global and overview maps	2641-81-8	HMDB0001127	BioDeepDB	MSI_level3	neg	22688373	116774007	5.14687	2.36369	1.572	0.0190075	0.173643	up
M307T403_2	(-)-Dihydrocarveol	307.266	402.7	154.136	4.42881	C10H18O	[2M-H]-	--	--	C11396	Metabolism of terpenoids and polyketides	38049-26-2	HMDB0035825	BioDeepDB	MSI_level3	neg	28829880	77770467	2.69756	1.43166	1.41192	0.0424043	0.228491	up
M310T424	16beta-Hydroxysteroid	310.31	424.1	292.24	2.017	C19H32O2	[M+NH4]+	--	--	C03050	--	--	--	mzVault	MSI_level2	pos	246085217	93051184	0.378126	-1.40306	1.76385	0.00419127	0.069446	down
M311T240	Arachidic acid	311.199	240.4	312.303	9.134	C20H40O2	[M-H]-	Fatty Acyls	Fatty acids and conjugates	C06425	Lipid metabolism	506-30-9	HMDB0002212	MoNA	MSI_level2	neg	427969	2.3498e+06	5.49058	2.45696	1.67089	0.00982418	0.117043	up
M318T374	5-Nitro-2-(3-phenylpropylamino)benzoic acid	318.098	374	300.111	1.224	C16H16N2O4	[M+NH4]+	Benzene and substituted derivatives	Benzoic acids and derivatives	C13705	--	107254-86-4	HMDB0255766	HMDB	MSI_level2	pos	404791	9.36399e+06	23.1329	4.53187	2.11167	1.21e-06	0.000333109	up
M321T377	Mequitazine	321.211	376.5	322.15	12.386	C20H22N2S	[M-H]-	Benzothiazines	Phenothiazines	C12755	--	29216-28-2	HMDB0015204	mzVault	MSI_level2	neg	1119477	2272458	2.02993	1.02143	1.66549	0.0087903	0.114181	up
M327T368	FA 18_1	327.255	368.2	282.256	2.842	C18H34O2	[M+HCOO]-	--	--	C08367	--	693-72-1	HMDB0240219	HMDB	MSI_level2	neg	53664106	110327364	2.05589	1.03976	2.01465	9.57e-05	0.00508455	up
M327T396	Ricinine	327.114	395.8	164.059	12.9215	C8H8N2O2	[2M-H]-	Pyridines and derivatives	3-pyridinecarbonitriles	C01526	--	524-40-3	HMDB0042006	BioDeepDB	MSI_level3	neg	9133802	30333481	3.32101	1.73162	1.80967	0.00281869	0.055649	up
M328T327	N-(1-Deoxy-1-fructosyl)phenylalanine	328.12	327	327.132	1.857	C15H21NO7	[M+H]+	Carboxylic acids and derivatives	Amino acids, peptides, and analogues	--	--	87251-83-0	HMDB0037846	HMDB	MSI_level2	pos	6610767	1971007	0.298151	-1.74588	1.88006	0.0011728	0.0282937	down
M335T61	S-Nitrosoglutathione	335.061	61.3	336.074	10.663	C10H16N4O7S	[M-H]-	Carboxylic acids and derivatives	Amino acids, peptides, and analogues	--	--	57564-91-7	HMDB0004645	mzVault	MSI_level2	neg	2380377	14693746	6.17287	2.62594	1.00243	0.177611	0.47113	up
M343T42	Glycerol 3-phosphate	343.022	42.4	172.014	4.45342	C3H9O6P	[2M-H]-	Glycerophospholipids	Glycerophosphates	C00093	Lipid metabolism; Cancer: overview; Membrane transport; Global and overview maps	17989-41-2	HMDB0000126	BioDeepDB	MSI_level3	neg	705180	1.96792e+06	2.79067	1.48061	1.76258	0.00422103	0.069446	up
M355T328_1	LeachianoneG	355.113	328.3	356.126	16.067	C20H20O6	[M-H]-	--	--	C18024	--	152464-78-3	HMDB0137502	BioDeepDB	MSI_level1	neg	189304	397477	2.09968	1.07017	1.46261	0.0332957	0.207273	up
M357T391	Lithocholic acid	357.282	390.9	376.298	5.073	C24H40O3	[M-H2O-H]-	Steroids and steroid derivatives	Bile acids, alcohols and derivatives	C03990	Lipid metabolism; Digestive system	434-13-9	HMDB0000761	BioDeepDB	MSI_level1	neg	4993956	10825359	2.16769	1.11616	1.66426	0.00924929	0.115858	up
M361T39	3-O-Methylkaempferol	361.054	39.3	300.063	6.93464	C16H12O6	[M+HCO3]-	Flavonoids	O-methylated flavonoids	C05902	--	1592-70-7	HMDB0302564	BioDeepDB	MSI_level3	neg	135664	368011	2.71266	1.43971	1.63711	0.0124856	0.141435	up
M368T325	17-Deoxycortolone	368.279	324.6	350.246	1.145	C21H34O4	[M+NH4]+	--	--	C05483	Lipid metabolism	600-68-0	--	BioDeepDB	MSI_level1	pos	5255702	1983328	0.377367	-1.40596	1.65702	0.0089697	0.114779	down
M372T348_2	3-Geranylgeranylindole; 3-(Geranylgeranyl)indole	372.31	348.2	389.308	14.384	C28H39N	[M-H2O+H]+	--	--	C20525	Biosynthesis of other secondary metabolites; Global and overview maps	--	--	BioDeepDB	MSI_level1	pos	26334568	122502862	4.65179	2.21779	1.51065	0.0283347	0.195502	up
M383T50_1	Carboxymethyloxysuccinate	383.049	49.8	192.027	4.889	C6H8O7	[2M-H]-	--	--	C03600	--	38945-27-6	--	BioDeepDB	MSI_level1	neg	37545937	178892786	4.76464	2.25237	2.0498	3.61e-05	0.00237816	up
M383T50_2	Leukoefdin	383.063	49.8	322.069	3.43813	C15H14O8	[M+HCO3]-	--	--	C05909	Biosynthesis of other secondary metabolites; Global and overview maps	98919-67-6	HMDB0136090	BioDeepDB	MSI_level3	neg	2040706	6771400	3.31817	1.73039	1.26133	0.0728693	0.297066	up
M391T36_2	12-Ketodeoxycholic acid	391.29	36.1	390.277	14.13	C24H38O4	[M+H]+	Steroids and steroid derivatives	Bile acids, alcohols and derivatives	--	--	5130-29-0	HMDB0000328	BioDeepDB	MSI_level1	pos	2.74165e+06	955039	0.348344	-1.52141	1.02997	0.155998	0.44191	down
M398T355_4	ST 28_2;O2	398.314	355	414.35	10.832	C28H46O2	[M-OH+H]+	--	--	C15796	Global and overview maps; Metabolism of terpenoids and polyketides	--	--	mzVault	MSI_level2	pos	36500973	12177101	0.33361	-1.58376	1.96345	0.000369619	0.0134425	down
M398T358	Hydroxycelecoxib	398.203	358	397.071	13.995	C17H14F3N3O3S	[M+H]+	Azoles	Pyrazoles	--	--	170571-00-3	HMDB0013995	HMDB	MSI_level2	pos	7628271	1011762	0.132633	-2.91449	2.08606	1.04e-05	0.00126239	down
M399T355_1	Tryprostatin A	399.242	355	381.205	8.37431	C22H27N3O3	[M+NH4]+	--	--	C20607	Biosynthesis of other secondary metabolites; Global and overview maps	171864-80-5	--	BioDeepDB	MSI_level3	pos	33988081	10016982	0.29472	-1.76258	2.05913	3.28e-05	0.00237816	down
M400T64	Fumiquinazoline C	400.182	63.8	443.159	13.2614	C24H21N5O4	[M-CO2+H]+	--	--	C22148	Biosynthesis of other secondary metabolites; Global and overview maps	140924-01-2	--	BioDeepDB	MSI_level3	pos	6737314	2372525	0.352147	-1.50575	1.97268	0.000234072	0.0100934	down
M403T431_3	Dehydroxypaxilline	403.245	431.3	419.246	13.806	C27H33NO3	[M-OH+H]+	Naphthopyrans	--	C20531	Biosynthesis of other secondary metabolites; Global and overview maps	112900-05-7	HMDB0037531	BioDeepDB	MSI_level3	pos	156480913	49296664	0.315033	-1.66642	1.94521	0.000397101	0.0137198	down
M415T63	Bursehernin	415.135	63.5	370.142	11.4054	C21H22O6	[M+HCOO]-	--	--	C21183	Biosynthesis of other secondary metabolites; Global and overview maps	40456-51-7	--	BioDeepDB	MSI_level3	neg	558232	1.82908e+06	3.27657	1.71218	1.45774	0.0369758	0.215614	up
M417T52_3	(-)-Arctigenin	417.14	51.6	372.157	0.789	C21H24O6	[M+HCOO]-	Furanoid lignans	Tetrahydrofuran lignans	C10545	--	144901-91-7	HMDB0030087	mzVault	MSI_level2	neg	5379163	11997866	2.23043	1.15732	1.52337	0.0242611	0.187622	up
M422T355_2	N-Arachidonoylglycine	422.262	354.5	361.262	15.871	C22H35NO3	[M+HCO3]-	Carboxylic acids and derivatives	Amino acids, peptides, and analogues	--	--	179113-91-8	HMDB0005096	mzVault	MSI_level2	neg	1939110	7245618	3.73657	1.90171	1.99027	0.000210494	0.00938396	up
M428T391_2	avenastenone	428.389	390.5	410.355	0.168119	C29H46O	[M+NH4]+	--	--	C22123	Lipid metabolism; Global and overview maps	--	--	BioDeepDB	MSI_level3	pos	15589833	41713379	2.67568	1.4199	1.35157	0.051762	0.255482	up
M433T444	Gamma-glutamyl-L-putrescine	433.276	444.5	217.143	5.52161	C9H19N3O3	[2M-H]-	Carboxylic acids and derivatives	Amino acids, peptides, and analogues	C15699	Amino acid metabolism; Global and overview maps	--	HMDB0012230	BioDeepDB	MSI_level3	neg	14821411	1574913	0.106259	-3.23434	1.7208	0.00679355	0.0998797	down
M433T449	3alpha,7alpha-Dihydroxycoprostanic acid	433.262	448.8	434.34	3.033	C27H46O4	[M-H]-	Steroids and steroid derivatives	Bile acids, alcohols and derivatives	C04554	Lipid metabolism; Global and overview maps	17974-66-2	HMDB0000359	mzVault	MSI_level2	neg	8650984	3703930	0.428151	-1.22381	1.55562	0.0198942	0.173643	down
M437T387_2	Clionasterol	437.373	387.3	414.386	6.323	C29H50O	[M+Na]+	Steroids and steroid derivatives	Stigmastanes and derivatives	C19654	--	83-47-6	HMDB0000649	mzVault	MSI_level2	pos	18831254	39740164	2.11033	1.07747	1.28661	0.0633415	0.279674	up
M442T353_2	alpha-Tocotrienol	442.365	352.9	424.334	5.73693	C29H44O2	[M+NH4]+	Prenol lipids	Quinone and hydroquinone lipids	C14153	Metabolism of cofactors and vitamins; Global and overview maps	58864-81-6	HMDB0006327	BioDeepDB	MSI_level3	pos	6465966	2803771	0.43362	-1.2055	1.38975	0.0415612	0.227026	down
M444T367_1	Betulafolienetriol	444.366	367.4	460.392	13.6185	C30H52O3	[M-NH3+H]+	--	--	C20715	--	30636-90-9	HMDB0035777	BioDeepDB	MSI_level3	pos	11317133	25297167	2.2353	1.16047	1.67364	0.00971349	0.117043	up
M448T360_2	7alpha-Hydroxy-3-oxo-4-cholestenoate	448.341	360.1	430.308	1.826	C27H42O4	[M+NH4]+	Steroids and steroid derivatives	Bile acids, alcohols and derivatives	C17337	Lipid metabolism	115538-85-7	HMDB0012458	BioDeepDB	MSI_level1	pos	35212859	8658318	0.245885	-2.02394	1.96662	0.000320981	0.0123221	down
M450T62_2	Medicocarpin	450.169	62.1	432.142	14.33	C22H24O9	[M+NH4]+	Isoflavonoids	Furanoisoflavonoids	C16223	Biosynthesis of other secondary metabolites	52766-70-8	HMDB0033855	BioDeepDB	MSI_level1	pos	84519894	7711987	0.0912446	-3.45412	1.57569	0.0171671	0.168262	down
M459T357_2	2-Methoxy-estradiol-17b 3-glucuronide	459.201	357	478.22	2.679	C25H34O9	[M-H2O-H]-	Steroids and steroid derivatives	Steroidal glycosides	C11131	Lipid metabolism	--	HMDB0006765	BioDeepDB	MSI_level1	neg	56194953	12629510	0.224745	-2.15364	1.77189	0.00316745	0.059203	down
M460T424	Bitolterol	460.348	424.3	461.22	17.377	C28H31NO5	[M-H]-	Depsides and depsidones	--	C06853	--	30392-40-6	HMDB0249279	mzVault	MSI_level2	neg	1.49914e+06	206170	0.137526	-2.86222	1.90109	0.000807027	0.0214483	down
M462T410_2	Dihydroisomorphine-6-glucuronide	462.299	410.4	463.184	11.665	C23H29NO9	[M-H]-	Morphinans	--	--	--	--	HMDB0061137	mzVault	MSI_level2	neg	145483531	64120591	0.440741	-1.182	1.44653	0.0337055	0.208883	down
M465T414_2	Etiocholanolone glucuronide	465.305	414.2	466.257	1.532	C25H38O8	[M-H]-	Steroids and steroid derivatives	Steroidal glycosides	C11136	Lipid metabolism	3602-09-03	HMDB0004484	mzVault	MSI_level2	neg	23879836	5972117	0.25009	-1.99948	1.34434	0.0507505	0.253203	down
M466T51_2	Uridine triphosphate	465.93	51.4	483.969	10.7432	C9H15N2O15P3	[M-NH3-H]-	Pyrimidine nucleotides	Pyrimidine ribonucleotides	C00075	Global and overview maps; Signaling molecules and interaction; Nucleotide metabolism	63-39-8	HMDB0000285	BioDeepDB	MSI_level3	neg	2.43411e+06	122454	0.0503076	-4.31308	2.12673	5.72e-07	0.00019779	down
M467T50_3	Glucoiberverin	467.028	50.3	406.03	9.55922	C11H20NO9S3-	[M+HCO3]-	Organooxygen compounds	Carbohydrates and carbohydrate conjugates	--	--	--	HMDB0304681	BioDeepDB	MSI_level3	neg	3.07964e+06	664164	0.215663	-2.21315	2.03623	5.61e-05	0.00323315	down
M468T396	Linoleyl carnitine	468.334	396.1	423.335	1.613	C25H45NO4	[M+HCOO]-	Fatty Acyls	Fatty acid esters	--	--	36816-10-1	HMDB0006469	BioDeepDB	MSI_level1	neg	13453860	29174127	2.16846	1.11667	1.36103	0.0539898	0.259076	up
M473T429_1	L-Olivosyl-oleandolide	473.308	428.6	516.293	5.02594	C26H44O10	[M-CO2+H]+	--	--	C11991	Global and overview maps; Metabolism of terpenoids and polyketides	--	--	BioDeepDB	MSI_level3	pos	47896499	13803880	0.288202	-1.79485	2.02802	9.95e-05	0.00509259	down
M478T396_2	26-hydroxybrassinolide	478.303	396.4	496.34	6.607	C28H48O7	[M-NH3-H]-	--	--	C19874	Metabolism of terpenoids and polyketides	--	--	mzVault	MSI_level2	neg	45195371	90883356	2.0109	1.00784	1.48758	0.0282205	0.195502	up
M480T45	Cappariloside B	480.171	45.1	496.169	6.536	C22H28N2O11	[M-OH+H]+	Organooxygen compounds	Carbohydrates and carbohydrate conjugates	--	--	229483-42-5	HMDB0034938	HMDB	MSI_level2	pos	405026	946780	2.33758	1.22502	1.07963	0.133568	0.41315	up
M485T58	Isoscoparin	485.103	57.6	462.116	4.591	C22H22O11	[M+Na]+	--	--	C05990	--	20013-23-4	HMDB0127355	BioDeepDB	MSI_level1	pos	1903607	5384420	2.82854	1.50006	1.78277	0.00324678	0.059203	up
M491T404	alpha-Tocopherol	491.367	403.7	430.381	14.4059	C29H50O2	[M+HCO3]-	Prenol lipids	Quinone and hydroquinone lipids	C02477	Metabolism of cofactors and vitamins; Cell growth and death; Digestive system; Chemical structure transformation maps; Global and overview maps	18920-62-2	HMDB0001893	BioDeepDB	MSI_level3	neg	34459359	10947455	0.317692	-1.6543	1.58474	0.0154534	0.155589	down
M506T39_2	dGTP	505.988	39.3	506.996	0.057	C10H16N5O13P3	[M-H]-	Purine nucleotides	Purine deoxyribonucleotides	C00286	Global and overview maps; Nucleotide metabolism	2564-35-4	HMDB0001440	BioDeepDB	MSI_level1	neg	8058783	21750161	2.69894	1.43239	1.1756	0.114537	0.376882	up
M507T446_2	1-[[4-(Dimethylamino)-3-methylphenyl]methyl]-5-(2,2-diphenylacetyl)-6,7-dihydro-4H-imidazo[4,5-c]pyridine-6-carboxylic acid	507.135	446	508.247	8.751	C31H32N4O3	[M-H]-	Benzene and substituted derivatives	Diphenylmethanes	--	--	114785-14-7	HMDB0243806	mzVault	MSI_level2	neg	1.91773e+06	818733	0.426929	-1.22793	1.59167	0.0139586	0.150014	down
M522T402_2	Neurosporene	522.376	402.4	538.454	6.278	C40H58	[M-NH3+H]+	Prenol lipids	Tetraterpenoids	C05431	Global and overview maps; Metabolism of terpenoids and polyketides	502-64-7	HMDB0003114	BioDeepDB	MSI_level1	pos	135799999	58866377	0.433478	-1.20597	1.31688	0.0538673	0.259076	down
M525T402_1	Deoxymyxol	525.362	402.4	568.428	9.456	C40H56O2	[M-CO2+H]+	--	--	C15933	--	--	--	BioDeepDB	MSI_level1	pos	6409185	1934232	0.301791	-1.72838	1.23292	0.0767777	0.303162	down
M529T435	Leprotin	529.387	434.9	528.376	7.82562	C40H48	[M+H]+	--	--	C15943	Metabolism of terpenoids and polyketides	524-01-6	--	BioDeepDB	MSI_level3	pos	3799241	1158693	0.30498	-1.71321	1.67038	0.00847929	0.111604	down
M533T46_2	3,5-dibromocatechol	532.729	46.2	265.858	12.057	C6H4Br2O2	[2M+H]+	--	--	C21852	--	111167-61-4	--	mzVault	MSI_level2	pos	12569618	5267832	0.419092	-1.25466	1.55579	0.0193858	0.173643	down
M541T236_2	Ciclesonide	541.27	236.4	540.309	9.93	C32H44O7	[M+H]+	Steroids and steroid derivatives	Pregnane steroids	--	--	141845-82-1	HMDB0015480	HMDB	MSI_level2	pos	799903	303440	0.379346	-1.39841	1.39554	0.0440765	0.233386	down
M545T403_2	Hovenidulcigenin A	545.352	402.7	544.34	8.321	C32H48O7	[M+H]+	Prenol lipids	Terpene lactones	--	--	171499-81-3	HMDB0041027	HMDB	MSI_level2	pos	11097120	2995044	0.269894	-1.88954	1.18544	0.094039	0.337564	down
M547T240	Ubiquinone 6	547.33	239.7	590.433	2.986	C39H58O4	[M-CO2+H]+	Prenol lipids	Quinone and hydroquinone lipids	C17568	Metabolism of cofactors and vitamins; Global and overview maps	1065-31-2	HMDB0036062	mzVault	MSI_level2	pos	785928	229397	0.291881	-1.77655	1.37883	0.0481824	0.247239	down
M551T443_2	Elastin	551.318	442.6	552.364	8.596	C27H48N6O6	[M-H]-	Carboxylic acids and derivatives	Amino acids, peptides, and analogues	--	--	--	HMDB0251736	mzVault	MSI_level2	neg	6810378	1150054	0.168868	-2.56603	1.67789	0.00769986	0.107487	down
M555T440_1	gamma-Linolenic acid	555.439	439.9	278.225	4.428	C18H30O2	[2M-H]-	Fatty Acyls	Lineolic acids and derivatives	C06426	Lipid metabolism; Global and overview maps	506-26-3	HMDB0003073	HMDB	MSI_level2	neg	751054	38676.6	0.0514965	-4.27938	1.3927	0.0422461	0.228491	down
M557T385	Cucurbitacin B	557.346	385.2	558.319	3.335	C32H46O8	[M-H]-	Steroids and steroid derivatives	Cucurbitacins	C08794	--	6199-67-3	HMDB0034927	mzVault	MSI_level2	neg	120215	466635	3.88167	1.95668	2.07509	1.1e-05	0.00126239	up
M586T356_2	LysoPC(20_5(5Z,8Z,11Z,14Z,17Z)_0_0)	586.312	355.9	541.317	5.673	C28H48NO7P	[M+HCOO]-	Glycerophospholipids	Glycerophosphocholines	--	--	162440-04-2	HMDB0010397	mzVault	MSI_level2	neg	9568149	20246103	2.11599	1.08133	1.45073	0.0365967	0.214709	up
M593T392	3-(N-n-Octadecylcarbamoyloxy)-2-methoxypropyl-2-thiazolinium ethyl phosphate	593.349	391.5	592.331	17.413	C28H53N2O7PS	[M+H]+	Glycerophospholipids	--	--	--	92203-21-9	HMDB0250598	mzVault	MSI_level2	pos	2150410	6887937	3.20308	1.67946	1.48229	0.0274127	0.19528	up
M595T331_2	Magnoline	595.287	330.8	596.289	9.667	C36H40N2O6	[M-H]-	--	--	C05177	Biosynthesis of other secondary metabolites	6859-66-1	--	BioDeepDB	MSI_level1	neg	2222521	4450394	2.00241	1.00174	1.00793	0.168405	0.460862	up
M611T50_1	2-(S-Glutathionyl)acetyl glutathione	611.188	50.2	654.163	12.655	C22H34N6O13S2	[M-CO2+H]+	Carboxylic acids and derivatives	Amino acids, peptides, and analogues	C14863	Xenobiotics biodegradation and metabolism	--	HMDB0060343	BioDeepDB	MSI_level1	pos	113716864	35836786	0.31514	-1.66593	1.70286	0.0070137	0.100968	down
M620T50_3	Phosphoribosyl-AMP	620.072	49.7	559.072	11.7883	C15H23N5O14P2	[M+HCO3]-	Purine nucleotides	Purine ribonucleotides	C02741	Amino acid metabolism; Global and overview maps	1109-75-7	HMDB0012276	BioDeepDB	MSI_level3	neg	4423380	1895086	0.428425	-1.22289	1.69397	0.00748398	0.106105	down
M719T332_2	Premithramycin A2	719.226	331.6	674.221	9.923	C33H38O15	[M+HCOO]-	--	--	C12385	Global and overview maps; Metabolism of terpenoids and polyketides	--	--	mzVault	MSI_level2	neg	499399	219850	0.440229	-1.18368	1.14983	0.111369	0.372301	down
M726T45_1	NADP+	726.052	44.8	744.083	4.0631	[C21H29N7O17P3]+	[M-NH3-H]-	(5->5)-dinucleotides	--	C00006	Metabolism of cofactors and vitamins; Metabolism of other amino acids; Endocrine system; Xenobiotics biodegradation and metabolism; Energy metabolism; Global and overview maps	122985-21-1	HMDB0304435	BioDeepDB	MSI_level3	neg	3509644	9092847	2.59082	1.37341	1.693	0.00807001	0.110423	up
M726T45_2	NADPH	726.07	44.8	745.091	4.21251	C21H30N7O17P3	[M-H2O-H]-	(5->5)-dinucleotides	--	C00005	Energy metabolism; Metabolism of other amino acids; Global and overview maps; Endocrine system	53-57-6	HMDB0000221	BioDeepDB	MSI_level3	neg	4084041	17750290	4.34626	2.11977	2.10332	3.97e-06	0.000784212	up
M733T444_2	PC(18_0_14_1(9Z))	732.544	444	731.546	12.903	C40H78NO8P	[M+H]+	Glycerophospholipids	Glycerophosphocholines	--	--	--	HMDB0008032	HMDB	MSI_level2	pos	8470524	23204605	2.73945	1.45389	1.19876	0.0986465	0.347764	up
M733T444_4	PE(P-18_0_22_6(4Z,7Z,10Z,13Z,16Z,19Z))	732.573	444	775.552	6.133	C45H78NO7P	[M-CO2+H]+	Glycerophospholipids	Glycerophosphoethanolamines	--	--	206059-98-5	HMDB0011394	mzVault	MSI_level2	pos	5214173	10554204	2.02414	1.01731	1.61542	0.0134045	0.148201	up
M749T420	Bacteriohopanetetrol-acetylglucosamine	748.536	419.7	749.544	1.44	C43H75NO9	[M-H]-	--	--	C21120	--	--	--	mzVault	MSI_level2	neg	19987953	7468991	0.373675	-1.42015	1.48258	0.0282201	0.195502	down
M757T412	berythromycin	756.576	412.2	717.466	15.658	C37H67NO12	[M+K]+	--	--	C06653	Global and overview maps; Metabolism of terpenoids and polyketides	527-75-3	--	mzVault	MSI_level2	pos	11787444	31858568	2.70275	1.43443	1.58838	0.0166057	0.163922	up
M759T449_2	12-Hydroxychelirubine	759.229	449.3	379.106	13.6443	C21H17NO6	[2M+H]+	--	--	C05193	Biosynthesis of other secondary metabolites; Global and overview maps	131984-77-5	--	BioDeepDB	MSI_level3	pos	6655419	23364371	3.51058	1.81171	1.48519	0.0256224	0.191406	up
M777T449	PC(P-18_1(11Z)_P-18_1(9Z))	776.533	448.7	753.604	16.938	C44H84NO6P	[M+Na]+	Glycerophospholipids	Glycerophosphocholines	--	--	--	HMDB0011301	HMDB	MSI_level2	pos	2703638	6751987	2.49737	1.32041	1.27009	0.0758031	0.301939	up
M783T352_3	PC(18_3(6Z,9Z,12Z)_18_1(11Z))	782.577	351.9	781.562	10.221	C44H80NO8P	[M+H]+	Glycerophospholipids	Glycerophosphocholines	--	--	--	HMDB0008169	HMDB	MSI_level2	pos	10228741	21074796	2.06035	1.04289	1.04349	0.154505	0.440259	up
M783T352_4	SM(d17_1_24_1(15Z))	782.592	352	798.661	17.229	C46H91N2O6P	[M-NH3+H]+	Sphingolipids	Phosphosphingolipids	--	--	2292199-43-8	HMDB0011696	HMDB	MSI_level2	pos	3557804	9833217	2.76384	1.46668	1.70936	0.00691123	0.10054	up
M783T388	SM(d18_2(4E,14Z)_23_0)	782.602	387.6	798.661	4.196	C46H91N2O6P	[M-NH3+H]+	Sphingolipids	Phosphosphingolipids	--	--	2292199-44-9	HMDB0240634	HMDB	MSI_level2	pos	9491562	20438334	2.15332	1.10656	1.56709	0.0177835	0.172165	up
M783T413_3	PC(18_2(9Z,12Z)_18_2(9Z,12Z))	782.575	412.6	781.562	7.5374	C44H80NO8P	[M+H]+	Glycerophospholipids	Glycerophosphocholines	--	--	998-06-1	HMDB0008138	BioDeepDB	MSI_level3	pos	76384224	423980117	5.55062	2.47265	1.35759	0.0570269	0.265357	up
M786T414	3,7-Dihydroxycholan-24-oic acid	785.578	414	392.293	19.049	C24H40O4	[2M+H]+	Steroids and steroid derivatives	Bile acids, alcohols and derivatives	--	--	347841-46-7	HMDB0246080	mzVault	MSI_level2	pos	38413606	10860237	0.282718	-1.82256	1.23669	0.0804709	0.309779	down
M787T389_2	omega-Hydroxy-beta-dihydromenaquinone-9	786.606	389.3	802.626	1.38522	C56H82O3	[M-NH3+H]+	--	--	C21885	--	--	--	BioDeepDB	MSI_level3	pos	6534952	2500431	0.382624	-1.386	1.32165	0.0591782	0.271937	down
M791T413_1	PC(16_0_22_5(4Z,7Z,10Z,13Z,16Z))	790.56	412.9	807.578	18.449	C46H82NO8P	[M-H2O+H]+	Glycerophospholipids	Glycerophosphocholines	--	--	--	HMDB0007989	HMDB	MSI_level2	pos	6116307	17829359	2.91505	1.54352	1.4705	0.0322327	0.205567	up
M795T413_2	PC(18_1(9Z)_P-18_0)	794.618	412.8	771.614	17.898	C44H86NO7P	[M+Na]+	Glycerophospholipids	Glycerophosphocholines	--	--	--	HMDB0008127	HMDB	MSI_level2	pos	27370803	9808296	0.358349	-1.48056	1.44575	0.0349496	0.211405	down
M801T384_1	alpha,alpha-Trehalose 6-mycolate	800.534	384.4	818.576	2.015	C44H82O13	[M-NH3-H]-	--	--	C04218	--	--	--	mzVault	MSI_level2	neg	578949	1763417	3.04589	1.60687	1.83269	0.00239721	0.0494469	up
M806T410	Erythronolide B	805.538	409.6	402.262	9.61342	C21H38O7	[2M+H]+	--	--	C06635	Global and overview maps; Metabolism of terpenoids and polyketides	3225-82-9	--	BioDeepDB	MSI_level3	pos	3582891	7336469	2.04764	1.03396	1.08798	0.142728	0.425107	up
M807T446_2	PC(20_2(11Z,14Z)_16_1(9Z))	806.552	445.9	783.578	18.467	C44H82NO8P	[M+Na]+	Glycerophospholipids	Glycerophosphocholines	--	--	--	HMDB0008332	HMDB	MSI_level2	pos	14697533	29624382	2.0156	1.01121	1.12298	0.131698	0.409924	up
M810T447	Dihydromenaquinone-9	809.613	447.3	786.631	9.1	C56H82O2	[M+Na]+	--	--	C21527	--	--	--	BioDeepDB	MSI_level1	pos	7147217	19963205	2.79314	1.48189	1.3225	0.0622559	0.278439	up
M815T387_2	PC(P-18_1(11Z)_20_4(8Z,11Z,14Z,17Z))	814.581	387	791.583	11.196	C46H82NO7P	[M+Na]+	Glycerophospholipids	Glycerophosphocholines	--	--	--	HMDB0011287	HMDB	MSI_level2	pos	26399733	12795632	0.484688	-1.04487	1.03994	0.16086	0.450018	down
M815T446_2	PC(O-16_0_22_6(4Z,7Z,10Z,13Z,16Z,19Z))	814.581	445.6	791.583	10.582	C46H82NO7P	[M+Na]+	Glycerophospholipids	Glycerophosphocholines	--	--	132213-85-5	HMDB0013409	HMDB	MSI_level2	pos	16470623	7201959	0.437261	-1.19343	1.27886	0.0700652	0.293358	down
M817T410	PC(20_3(5Z,8Z,11Z)_P-18_1(9Z))	816.596	410	793.599	10.741	C46H84NO7P	[M+Na]+	Glycerophospholipids	Glycerophosphocholines	--	--	--	HMDB0008393	HMDB	MSI_level2	pos	7853588	33659147	4.28583	2.09957	1.50548	0.0270886	0.19528	up
M818T427	Coenzyme Q9	817.62	427.2	794.621	11.255	C54H82O4	[M+Na]+	Prenol lipids	Quinone and hydroquinone lipids	C01967	Metabolism of cofactors and vitamins	303-97-9	HMDB0006707	BioDeepDB	MSI_level1	pos	4163179	13403498	3.21953	1.68685	1.42565	0.0384107	0.219271	up
M818T446_2	PC(20_2(11Z,14Z)_20_4(8Z,11Z,14Z,17Z))	817.599	445.6	833.593	1.395	C48H84NO8P	[M-OH+H]+	Glycerophospholipids	Glycerophosphocholines	--	--	--	HMDB0008346	HMDB	MSI_level2	pos	4837185	16154500	3.33965	1.7397	1.36007	0.0498313	0.250654	up
M819T446_2	PC(20_5(5Z,8Z,11Z,14Z,17Z)_20_0)	818.623	446.4	835.609	17.733	C48H86NO8P	[M-H2O+H]+	Glycerophospholipids	Glycerophosphocholines	--	--	--	HMDB0008504	HMDB	MSI_level2	pos	10387575	3594782	0.346066	-1.53088	1.13459	0.126843	0.399311	down
M820T409	PC(20_4(8Z,11Z,14Z,17Z)_20_1(11Z))	819.616	408.8	835.609	2.795	C48H86NO8P	[M-OH+H]+	Glycerophospholipids	Glycerophosphocholines	--	--	--	HMDB0008472	HMDB	MSI_level2	pos	7570547	2421981	0.319922	-1.64421	1.28583	0.0714754	0.294863	down
M833T425	Daidzin	833.227	424.5	416.111	2.55683	C21H20O9	[2M+H]+	Isoflavonoids	Isoflavonoid O-glycosides	C10216	Biosynthesis of other secondary metabolites	552-66-9	HMDB0033991	BioDeepDB	MSI_level3	pos	2011209	5599653	2.78422	1.47727	1.54361	0.0229853	0.184684	up
M834T387_2	PC(P-18_1(11Z)_22_6(4Z,7Z,10Z,13Z,16Z,19Z))	833.601	387.5	815.583	19.415	C48H82NO7P	[M+NH4]+	Glycerophospholipids	Glycerophosphocholines	--	--	--	HMDB0011295	HMDB	MSI_level2	pos	20326607	7441109	0.366077	-1.44978	1.28439	0.0673845	0.291929	down
M835T411	PC(18_1(11Z)_22_5(7Z,10Z,13Z,16Z,19Z))	834.607	411.2	833.593	8.148	C48H84NO8P	[M+H]+	Glycerophospholipids	Glycerophosphocholines	--	--	--	HMDB0008089	HMDB	MSI_level2	pos	8124007	18215074	2.24213	1.16487	1.43116	0.0349135	0.211405	up
M846T358_3	Docetaxel	846.455	357.6	807.347	12.477	C43H53NO14	[M+K]+	Prenol lipids	Diterpenoids	C11231	Digestive system	114977-28-5	HMDB0015378	HMDB	MSI_level2	pos	31158995	15385591	0.493777	-1.01807	1.30953	0.0639615	0.28084	down
M864T420_2	beta-Citraurin	863.589	419.7	432.303	10.5971	C30H40O2	[2M-H]-	Prenol lipids	Triterpenoids	C20894	Biosynthesis of other secondary metabolites; Global and overview maps	650-69-1	HMDB0035091	BioDeepDB	MSI_level3	neg	8369585	4032419	0.481794	-1.05351	1.44169	0.0382849	0.219271	down
M895T257_7	3-Hydroxy-3-methylglutaryl-CoA	895.157	256.5	911.157	5.35975	C27H44N7O20P3S	[M-OH+H]+	Fatty Acyls	Fatty acyl thioesters	C00356	Cell growth and death; Carbohydrate metabolism; Metabolism of terpenoids and polyketides; Amino acid metabolism; Target-based classification: Enzymes; Chemical structure transformation maps; Global and overview maps	26926-09-0	HMDB0001375	BioDeepDB	MSI_level3	pos	12803628	3632643	0.28372	-1.81746	1.0448	0.153527	0.438377	down

## Sheet: FT-VS-CON_filter
											Table S2: Differential metabolites between different treatments (FT vs. Con).
Metabolites	name	mz	rt	exact_mass	ppm	formula	precursor_type	class	sub_class	KEGG	KEGG_Pathway	CAS	hmdb	library	MSI_levels	posneg	CON	FT	Fold_Change	Log2FC	VIP	Pvalue	Padj	type
M109T225	furaneol (keto form)	109.006	224.6	127.04	0.841974	C6H7O3-	[M-NH3-H]-	Dihydrofurans	Furanones	--	--	--	HMDB0304357	BioDeepDB	MSI_level3	neg	5431027	1684738	0.310206	-1.6887	1.78078	0.00050003	0.0141308	down
M115T42_2	Fumaric acid	115.004	41.6	116.011	3.635	C4H4O4	[M-H]-	Carboxylic acids and derivatives	Dicarboxylic acids and derivatives	C00122	Cancer: overview; Metabolism of cofactors and vitamins; Chemical structure transformation maps; Signal transduction; Endocrine system; Carbohydrate metabolism; Xenobiotics biodegradation and metabolism; Amino acid metabolism; Energy metabolism; Global and overview maps	623158-97-4	HMDB0000134	BioDeepDB	MSI_level1	neg	52492621	22519020	0.428994	-1.22097	1.59044	0.00511059	0.0438686	down
M115T63	1,2-CYCLOHEXANEDIOL	115.077	63.2	116.084	4.79	C6H12O2	[M-H]-	--	--	C03739	Xenobiotics biodegradation and metabolism; Global and overview maps	1072-86-2	--	BioDeepDB	MSI_level1	neg	594297	86648.4	0.1458	-2.77794	1.44363	0.0171579	0.0922657	down
M122T447	3-Chloro-D-alanine	122	447.2	123.009	11.706	C3H6ClNO2	[M-H]-	Carboxylic acids and derivatives	Amino acids, peptides, and analogues	--	--	13215-35-5	HMDB0243713	mzVault	MSI_level2	neg	20992871	8746871	0.416659	-1.26306	1.43814	0.020094	0.101721	down
M134T50	2-Oxovaleric acid	134.081	49.6	116.047	0.99	C5H8O3	[M+NH4]+	Keto acids and derivatives	Short-chain keto acids and derivatives	C06255	--	1821-02-9	HMDB0001865	BioDeepDB	MSI_level1	pos	139321098	365463731	2.62318	1.39131	1.16639	0.0713622	0.23548	up
M146T52	N-hydroxy-L-isoleucine	146.083	52.5	147.09	5.049	C6H13NO3	[M-H]-	--	--	C20310	Metabolism of other amino acids; Global and overview maps	--	--	BioDeepDB	MSI_level1	neg	1.23068e+06	370743	0.301251	-1.73096	1.50327	0.0118587	0.0712553	down
M147T42	L-Arabinonate	147.031	41.5	166.048	5.478	C5H10O6	[M-H2O-H]-	--	--	C00545	Carbohydrate metabolism; Global and overview maps	608-53-7	--	BioDeepDB	MSI_level1	neg	41836481	8791307	0.210135	-2.25061	1.73149	0.00110793	0.0218737	down
M149T374	3-Isochromanone	149.06	374.2	148.052	2.662	C9H8O2	[M+H]+	--	--	C07728	Xenobiotics biodegradation and metabolism; Global and overview maps	4385-35-7	--	BioDeepDB	MSI_level1	pos	1904102	699375	0.367299	-1.44497	1.0533	0.105589	0.301496	down
M149T46	alpha-Hydroxyisobutyric acid	149.046	46.1	104.047	5.063	C4H8O3	[M+HCOO]-	Hydroxy acids and derivatives	Alpha hydroxy acids and derivatives	C21297	--	594-61-6	HMDB0000729	BioDeepDB	MSI_level1	neg	38725275	8878690	0.229274	-2.12486	1.7314	0.00106218	0.0218737	down
M151T448_2	Demanyl phosphate	151.017	448.3	169.05	0.442203	C4H12NO4P	[M-NH3-H]-	Organic phosphoric acids and derivatives	Phosphate esters	C13482	Lipid metabolism	6909-62-2	HMDB0060244	BioDeepDB	MSI_level3	neg	324880245	113816999	0.350335	-1.51319	1.53864	0.00838485	0.0579393	down
M151T50	(R)-mandelic Acid	151.062	49.5	152.047	3.351	C8H8O3	[M-H]-	Benzene and substituted derivatives	--	C01983	Xenobiotics biodegradation and metabolism; Global and overview maps	611-71-2	HMDB0062635	BioDeepDB	MSI_level2	neg	5303136	2391373	0.450936	-1.14901	1.5381	0.00931544	0.060441	down
M157T58	Isopropylmaleic acid	157.051	58.3	158.058	3.63206	C7H10O4	[M-H]-	Fatty Acyls	Fatty acids and conjugates	C02631	Amino acid metabolism; Global and overview maps	44976-69-4	HMDB0012241	BioDeepDB	MSI_level3	neg	368584	28677.5	0.0778046	-3.684	1.88576	2.07e-05	0.00228439	down
M159T69	2,4-DICHLOROTOLUENE	158.979	69.3	159.985	12.7238	C7H6Cl2	[M-H]-	--	--	C18300	Xenobiotics biodegradation and metabolism; Global and overview maps	95-73-8	--	BioDeepDB	MSI_level3	neg	9702597	32547100	3.35447	1.74609	1.17899	0.0693027	0.23211	up
M161T105	3,6-anhydro-alpha-L-galactopyranose	161.048	104.6	162.053	12.763	C6H10O5	[M-H]-	--	--	C20902	--	19479-27-7	--	BioDeepDB	MSI_level1	neg	18661850	6460536	0.346189	-1.53037	1.44283	0.014183	0.0809955	down
M161T328	2-Hydroxy-2-ethylsuccinic acid	161.045	328.3	162.053	2.761	C6H10O5	[M-H]-	Fatty Acyls	Fatty acids and conjugates	C02488	Carbohydrate metabolism	--	HMDB0059758	BioDeepDB	MSI_level1	neg	8996524	3571106	0.396943	-1.333	1.0966	0.101681	0.295216	down
M162T92	Acetylhomoserine	162.113	92.3	161.069	2.687	C6H11NO4	[M+H]+	Carboxylic acids and derivatives	Amino acids, peptides, and analogues	C01077	Amino acid metabolism; Global and overview maps	7540-67-2	HMDB0029423	Metlin	MSI_level2	pos	5908671	2379312	0.402681	-1.31229	1.90491	1.2e-05	0.00165961	down
M171T43	Glycerophosphoric acid	171.007	42.9	172.014	2.351	C3H9O6P	[M-H]-	Glycerophospholipids	Glycerophosphates	C03189	--	28917-82-0	HMDB0252849	BioDeepDB	MSI_level1	neg	352212504	142660018	0.40504	-1.30387	1.69616	0.00205749	0.0300739	down
M173T280	Octanal	173.044	279.9	128.12	8.93	C8H16O	[M+HCOO]-	Organooxygen compounds	Carbonyl compounds	C01545	--	27457-18-7	HMDB0001140	mzVault	MSI_level2	neg	562342270	1166201678	2.07383	1.0523	1.19212	0.0735362	0.239122	up
M175T41	Ureidosuccinic acid	175.037	41.5	176.043	4.32263	C5H8N2O5	[M-H]-	Carboxylic acids and derivatives	Amino acids, peptides, and analogues	C00438	Amino acid metabolism; Global and overview maps; Nucleotide metabolism	13184-27-5	HMDB0000828	BioDeepDB	MSI_level3	neg	1156884	517113	0.446988	-1.16169	1.67987	0.00186107	0.0281215	down
M175T43_1	L-Arginine	175.119	43.5	174.112	2.588	C6H14N4O2	[M+H]+	Carboxylic acids and derivatives	Amino acids, peptides, and analogues	C00062	Cancer: overview; Membrane transport; Neurodegenerative disease; Biosynthesis of other secondary metabolites; Translation; Amino acid metabolism; Chemical structure transformation maps; Infectious disease: parasitic; Global and overview maps	74-79-3	HMDB0000517	BioDeepDB	MSI_level1	pos	219879344	49901051	0.226947	-2.13957	1.63356	0.00308895	0.0345163	down
M177T338	2-Ethoxy-5-(1-propenyl)phenol	177.093	337.7	178.099	2.835	C11H14O2	[M-H]-	Phenol ethers	--	--	--	63477-41-8	HMDB0040800	HMDB	MSI_level2	neg	2380610	494207	0.207597	-2.26815	1.67486	0.0022376	0.0309236	down
M180T50	GLUFOSINATE	180.04	49.7	181.05	18.972	C5H12NO4P	[M-H]-	--	--	C04650	Metabolism of other amino acids; Global and overview maps	15766-01-5	--	BioDeepDB	MSI_level1	neg	4568474	2077408	0.454727	-1.13693	1.19685	0.0640196	0.218998	down
M181T57_2	Hydroxyphenyllactic acid	181.051	57.3	182.058	1.494	C9H10O4	[M-H]-	Phenylpropanoic acids	--	C03672	--	6482-98-0	HMDB0000755	BioDeepDB	MSI_level1	neg	15721020	3032133	0.192871	-2.37429	1.85343	6.5e-05	0.00457471	down
M182T201	2-Aminobenzoic acid	182.046	200.5	137.048	2.308	C7H7NO2	[M+HCOO]-	Benzene and substituted derivatives	Benzoic acids and derivatives	C00108	Skeleton-based classification; Biosynthesis of other secondary metabolites; Xenobiotics biodegradation and metabolism; Amino acid metabolism; Chemical structure transformation maps; Global and overview maps	98072-80-1	HMDB0001123	BioDeepDB	MSI_level1	neg	10191021	4898916	0.480709	-1.05676	1.28253	0.048103	0.180648	down
M182T54	L-Cysteine	182.013	53.8	121.02	1.28134	C3H7NO2S	[M+HCO3]-	Carboxylic acids and derivatives	Amino acids, peptides, and analogues	C00097	Cancer: overview; Metabolism of cofactors and vitamins; Metabolism of other amino acids; Chemical structure transformation maps; Cell growth and death; Digestive system; Biosynthesis of other secondary metabolites; Translation; Amino acid metabolism; Folding, sorting and degradation; Energy metabolism; Global and overview maps	4371-52-2	HMDB0000574	BioDeepDB	MSI_level3	neg	2.05231e+06	553389	0.269642	-1.89088	1.78083	0.000405883	0.0125179	down
M183T237	FA 11_1	183.005	237.2	184.146	3.579	C11H20O2	[M-H]-	--	--	C13823	--	96451-28-4	--	mzVault	MSI_level2	neg	4.05777e+06	182581	0.0449954	-4.47408	1.38027	0.0291848	0.128861	down
M183T324	6-Chlorohydroxyquinol	182.983	323.8	159.993	7.42308	C6H5ClO3	[M+Na]+	--	--	C06328	Xenobiotics biodegradation and metabolism; Global and overview maps	150097-90-8	--	BioDeepDB	MSI_level3	pos	14514625	6570507	0.452682	-1.14343	1.91184	5.09e-06	0.00100545	down
M184T62	N,N-dimethylhistidine	184.086	62.2	183.101	5.54	C8H13N3O2	[M+H]+	--	--	C04259	--	24940-57-6	--	MoNA	MSI_level2	pos	4.26067e+06	299351	0.0702591	-3.83117	1.89111	1.97e-05	0.00228439	down
M188T63	Pyrrolidino-[1,2E]-4H-2,4-dimethyl-1,3,5-dithiazine	188.093	62.6	189.065	3.049	C8H15NS2	[M-H]-	Azacyclic compounds	Dithiazinanes	--	--	116505-60-3	HMDB0032499	mzVault	MSI_level2	neg	1.77635e+07	990474	0.0557588	-4.16466	1.93404	9.72e-07	0.000223906	down
M189T44	Plumbagin	189.16	44.3	188.047	17.807	C11H8O3	[M+H]+	--	--	C10387	--	481-42-5	HMDB0256646	HMDB	MSI_level2	pos	168368743	53658548	0.318697	-1.64974	1.95165	1.08e-07	0.000148882	down
M190T63	xi-2,3-Dihydro-2-oxo-1H-indole-3-acetic acid	190.054	62.9	191.058	18.606	C10H9NO3	[M-H]-	Indoles and derivatives	Indolyl carboxylic acids and derivatives	C22202	Amino acid metabolism	2971-31-5	HMDB0035514	BioDeepDB	MSI_level1	neg	7158755	2098392	0.293122	-1.77042	1.73237	0.000970046	0.02123	down
M192T61	(E)-5-(3,4,5,6-Tetrahydro-3-pyridylidenemethyl)-2-furanmethanol	192.102	60.8	191.095	1.04	C11H13NO2	[M+H]+	Pyridines and derivatives	Hydropyridines	--	--	--	HMDB0033560	HMDB	MSI_level2	pos	1.29959e+06	593163	0.456424	-1.13155	1.50981	0.008139	0.0568086	down
M194T64	D-methionine	194.049	63.5	149.051	3.864	C5H11NO2S	[M+HCOO]-	--	--	C00855	Membrane transport	348-67-4	--	BioDeepDB	MSI_level1	neg	228518	101698	0.445033	-1.16802	1.73672	0.000713919	0.0180003	down
M195T397	Sequoyitol	195.086	397.5	194.079	3.131	C7H14O6	[M+H]+	--	--	C03365	--	7600-53-5	--	mzVault	MSI_level2	pos	48283798	23894968	0.494886	-1.01483	1.80493	0.000330677	0.0114249	down
M196T42	1-Deoxy-D-xylulose 5-phosphate	195.993	42.4	214.024	11.158	C5H11O7P	[M-NH3-H]-	Organooxygen compounds	Carbohydrates and carbohydrate conjugates	C11437	Chemical structure transformation maps; Metabolism of cofactors and vitamins; Global and overview maps; Metabolism of terpenoids and polyketides	190079-18-6	HMDB0001213	BioDeepDB	MSI_level1	neg	4750560	27006133	5.68483	2.50712	1.90906	6.19e-06	0.00107	up
M198T41	O-Phosphohomoserine	198.018	41.3	199.025	3.0473	C4H10NO6P	[M-H]-	Carboxylic acids and derivatives	Amino acids, peptides, and analogues	C01102	Amino acid metabolism; Global and overview maps	4210-66-6	HMDB0003484	BioDeepDB	MSI_level3	neg	634961	1580839	2.48966	1.31595	1.335	0.026331	0.120097	up
M201T268	Cis-zeatin	201.077	268.2	219.112	3.87602	C10H13N5O	[M-NH3-H]-	--	--	C15545	Chemical structure transformation maps; Global and overview maps; Metabolism of terpenoids and polyketides	32771-64-5	--	BioDeepDB	MSI_level3	neg	398826	180888	0.45355	-1.14067	1.05337	0.119235	0.328762	down
M203T63_1	Dihydrozeatin	203.093	62.9	221.128	4.57219	C10H15N5O	[M-NH3-H]-	Imidazopyrimidines	Purines and purine derivatives	C02029	Signal transduction; Global and overview maps; Metabolism of terpenoids and polyketides	23599-75-9	HMDB0012215	BioDeepDB	MSI_level3	neg	845342	376936	0.445898	-1.16522	1.9471	2.33e-07	0.000161281	down
M203T87	L-Tryptophan	203.083	86.6	204.09	3.463	C11H12N2O2	[M-H]-	Indoles and derivatives	Indolyl carboxylic acids and derivatives	C00078	Cancer: overview; Nervous system; Digestive system; Development and regeneration; Biosynthesis of other secondary metabolites; Translation; Amino acid metabolism; Chemical structure transformation maps; Infectious disease: parasitic; Global and overview maps	80206-30-0	HMDB0000929	BioDeepDB	MSI_level1	neg	74106982	21983088	0.29664	-1.75322	1.651	0.00335191	0.0348296	down
M204T59	D-Xylonate	204.135	59	165.04	13.5343	C5H9O6-	[M+K]+	Organooxygen compounds	Carbohydrates and carbohydrate conjugates	--	--	--	HMDB0242170	BioDeepDB	MSI_level3	pos	66755214	31892076	0.477747	-1.06568	1.69817	0.00208907	0.0300739	down
M205T413	4-(1,1,3,3-Tetramethylbutyl)-phenol	205.16	412.9	206.167	1.073	C14H22O	[M-H]-	Benzene and substituted derivatives	Phenylpropanes	C14205	--	140-66-9	HMDB0013825	HMDB	MSI_level2	neg	4404994	2169717	0.492558	-1.02163	1.17452	0.0762374	0.246169	down
M207T232	Tartronate semialdehyde	207.013	231.8	104.011	9.37324	C3H4O4	[2M-H]-	Organooxygen compounds	Carbohydrates and carbohydrate conjugates	C01146	Carbohydrate metabolism; Global and overview maps	2480-77-5	HMDB0006938	BioDeepDB	MSI_level3	neg	293595	818108	2.78652	1.47846	1.39213	0.0199694	0.101462	up
M209T63_2	Isoeugenol	209.083	63.5	164.084	4.16687	C10H12O2	[M+HCOO]-	Phenols	Methoxyphenols	C10469	Biosynthesis of other secondary metabolites	5932-68-3	HMDB0005802	BioDeepDB	MSI_level3	neg	394514	801794	2.03236	1.02315	1.42826	0.0188639	0.0991252	up
M220T54	Debrisoquine	220.109	54	175.111	1.569	C10H13N3	[M+HCOO]-	Tetrahydroisoquinolines	--	C13650	--	1246814-89-0	HMDB0006543	mzVault	MSI_level2	neg	278801	610136	2.18843	1.1299	1.4261	0.0146219	0.0818113	up
M224T333	Dumetorine	224.13	332.7	223.157	8.863	C13H21NO2	[M+H]+	Pyrans	Pyranones and derivatives	--	--	96552-67-9	HMDB0030268	HMDB	MSI_level2	pos	2593454	6488771	2.50198	1.32307	1.70877	0.000906918	0.020721	up
M226T347	1-Methoxyphenanthrene	226.123	346.5	208.089	0.285	C15H12O	[M+NH4]+	Phenanthrenes and derivatives	--	C11433	Xenobiotics biodegradation and metabolism; Global and overview maps	61128-87-8	HMDB0060323	BioDeepDB	MSI_level1	pos	42520461	15406254	0.362326	-1.46464	1.65663	0.00287632	0.0340579	down
M228T52_1	1-(3-Pyridinyl)-1,4-butanediol	228.086	52.2	167.095	5.885	C9H13NO2	[M+HCO3]-	Pyridines and derivatives	--	C19582	Xenobiotics biodegradation and metabolism	76014-83-0	HMDB0062266	BioDeepDB	MSI_level1	neg	620312	209725	0.338096	-1.5645	1.42418	0.021709	0.10831	down
M229T193	Dodecanedioic acid	229.145	192.7	230.152	3.383	C12H22O4	[M-H]-	Fatty Acyls	Fatty acids and conjugates	C02678	--	693-23-2	HMDB0000623	BioDeepDB	MSI_level1	neg	584383	276079	0.472428	-1.08183	1.83456	0.00018334	0.00904912	down
M230T317	7-Deoxyloganetin	230.248	316.7	212.105	1.61	C11H16O4	[M+NH4]+	--	--	C20790	Global and overview maps; Metabolism of terpenoids and polyketides	--	--	mzVault	MSI_level2	pos	36633413	15345813	0.418902	-1.25532	1.11189	0.0837733	0.259585	down
M233T398	Germacrene A acid	233.155	398.1	234.162	0.451	C15H22O2	[M-H]-	--	--	C19678	Global and overview maps; Metabolism of terpenoids and polyketides	347377-92-8	--	BioDeepDB	MSI_level1	neg	26516538	56941047	2.14738	1.10258	1.02503	0.110398	0.310733	up
M233T58	Sinapyl alcohol	233.078	58	210.089	0.965771	C11H14O4	[M+Na]+	Phenols	Methoxyphenols	C02325	Chemical structure transformation maps; Biosynthesis of other secondary metabolites; Global and overview maps	20675-96-1	HMDB0013070	BioDeepDB	MSI_level3	pos	3034715	8693885	2.86481	1.51844	1.52331	0.00843917	0.0580245	up
M242T63_1	gamma-Glutamyl-beta-cyanoalanine	242.07	63.2	243.086	0.246	C9H13N3O5	[M-H]-	Carboxylic acids and derivatives	Amino acids, peptides, and analogues	C05711	Metabolism of other amino acids	16051-95-9	HMDB0060478	BioDeepDB	MSI_level1	neg	40740.2	740470	18.1754	4.18392	1.64932	0.00332387	0.0348296	up
M245T40	D-Erythrose 4-phosphate	245.007	39.8	200.009	0.845	C4H9O7P	[M+HCOO]-	Organooxygen compounds	Carbohydrates and carbohydrate conjugates	C00279	Metabolism of cofactors and vitamins; Chemical structure transformation maps; Carbohydrate metabolism; Biosynthesis of other secondary metabolites; Amino acid metabolism; Energy metabolism; Global and overview maps	585-18-2	HMDB0001321	HMDB	MSI_level2	neg	10378529	22941188	2.21045	1.14434	1.42064	0.0144841	0.0817019	up
M248T287	S-Acetyldihydrolipoamide	248.082	286.7	249.086	13.548	C10H19NO2S2	[M-H]-	Fatty Acyls	Fatty amides	C01136	--	--	HMDB0001526	BioDeepDB	MSI_level3	neg	9751829	4393631	0.450544	-1.15026	1.0961	0.100828	0.294596	down
M259T412	Brassitin	259.154	411.5	220.067	16.104	C11H12N2OS	[M+K]+	Indoles and derivatives	Indoles	--	--	113866-42-5	HMDB0040977	mzVault	MSI_level2	pos	2754818	14954654	5.42855	2.44057	1.71153	0.00105504	0.0218737	up
M260T248	Hexanoylcarnitine	260.186	247.7	259.178	0.098	C13H25NO4	[M+H]+	Fatty Acyls	Fatty acid esters	--	--	22671-29-0	HMDB0000756	BioDeepDB	MSI_level1	pos	58573181	18740052	0.319943	-1.64412	1.6727	0.00211217	0.030093	down
M261T53	(1,1-Diamino-4-sulfamoyloxybutyl) sulfamate	261.144	53.2	278.035	15.748	C4H14N4O6S2	[M-H2O+H]+	Organic sulfuric acids and derivatives	--	--	--	--	HMDB0242289	mzVault	MSI_level2	pos	4998289	2028052	0.405749	-1.30134	1.73515	0.000729389	0.0180003	down
M263T300	gamma-CEHC	263.13	300	264.136	4.653	C15H20O4	[M-H]-	Benzopyrans	1-benzopyrans	--	--	178167-77-6	HMDB0001931	BioDeepDB	MSI_level1	neg	402639	198747	0.493611	-1.01855	1.74028	0.000914603	0.020721	down
M266T338	Xanthosine	266.04	338	284.076	7.72734	C10H12N4O6	[M-NH3-H]-	Purine nucleosides	--	C01762	Membrane transport; Biosynthesis of other secondary metabolites; Nucleotide metabolism; Chemical structure transformation maps; Global and overview maps	146-80-5	HMDB0000299	BioDeepDB	MSI_level3	neg	4568708	1134781	0.248381	-2.00937	1.65614	0.00259787	0.0330887	down
M267T328_3	beta-Caryophyllene alcohol	267.197	327.7	222.198	2.776	C15H26O	[M+HCOO]-	Organooxygen compounds	Alcohols and polyols	C19974	Metabolism of terpenoids and polyketides	82008-48-8	HMDB0037066	BioDeepDB	MSI_level1	neg	1064745	2726501	2.56071	1.35654	1.3834	0.0190424	0.0993081	up
M269T375	16-oxo-palmitate	269.213	375.4	270.219	1.833	C16H30O3	[M-H]-	--	--	C19614	Lipid metabolism; Global and overview maps	69275-06-5	--	BioDeepDB	MSI_level1	neg	9654869	4212160	0.436273	-1.1967	1.0282	0.136646	0.355378	down
M269T42	Lead	268.974	42.1	207.977	16.137	Pb	[M+HCO3]-	--	--	C06696	Signal transduction	54076-28-7	--	mzVault	MSI_level2	neg	17771431	4928539	0.277329	-1.85033	1.75263	0.000728773	0.0180003	down
M270T414	Capsiamide	270.316	414	269.272	0.704	C17H35NO	[M+H]+	Carboxylic acids and derivatives	Carboxylic acid derivatives	C17515	--	64317-66-4	HMDB0040940	HMDB	MSI_level2	pos	15910736	37846170	2.37866	1.25015	1.65465	0.00168112	0.0270152	up
M271T396	Pinobanksin	271.228	395.9	272.068	0.532	C15H12O5	[M-H]-	--	--	C09826	Biosynthesis of other secondary metabolites	548-82-3	HMDB0125364	BioDeepDB	MSI_level1	neg	3764838	10262454	2.72587	1.44672	1.83367	0.000155655	0.00827364	up
M273T328	ent-8(14),15-Pimaradiene	273.254	328	272.25	13.041	C20H32	[M+H]+	Prenol lipids	Diterpenoids	C06086	Global and overview maps; Metabolism of terpenoids and polyketides	1686-61-9	HMDB0036751	mzVault	MSI_level2	pos	20442283	9519081	0.465656	-1.10266	1.35483	0.0243224	0.115743	down
M277T346	FA(18_4)	277.216	345.7	276.209	0.704	C18H28O2	[M+H]+	--	--	C16300	Lipid metabolism; Global and overview maps	20290-75-9	--	BioDeepDB	MSI_level1	pos	3.2205e+06	173746	0.0539502	-4.21223	1.94037	7.44e-07	0.000205727	down
M279T290	1-(2-aminophenyl)decane-1,3-dione	279.204	289.9	261.173	8.22057	C16H23NO2	[M+NH4]+	--	--	C21490	Biosynthesis of other secondary metabolites; Global and overview maps	--	--	BioDeepDB	MSI_level3	pos	1.52128e+06	464872	0.305579	-1.71038	1.43767	0.0183797	0.0973211	down
M279T359	Punicic_acid	279.232	359.2	278.225	1.99	C18H30O2	[M+H]+	--	--	C08364	--	544-72-9	--	mzVault	MSI_level2	pos	1090704	10425104	9.55814	3.25673	1.56098	0.00532784	0.0447991	up
M279T391	13-HODE	279.232	390.9	296.235	0.202	C18H32O3	[M-H2O+H]+	Fatty Acyls	Lineolic acids and derivatives	C14762	Lipid metabolism; Endocrine system	10219-69-9	HMDB0004667	BioDeepDB	MSI_level1	pos	1754033	12566140	7.16414	2.84079	1.58865	0.00400542	0.0379406	up
M280T226	3-hydroxy-geranylhydroquinone	280.186	226.1	262.157	17.886	C16H22O3	[M+NH4]+	--	--	C18132	Metabolism of cofactors and vitamins; Global and overview maps	--	--	BioDeepDB	MSI_level1	pos	11260215	23711340	2.10576	1.07434	1.53786	0.00930996	0.060441	up
M280T443	Linoleamide	280.263	443.2	279.256	0.276	C18H33NO	[M+H]+	Fatty Acyls	Fatty amides	--	--	3072-13-7	HMDB0062656	BioDeepDB	MSI_level1	pos	160682953	51588748	0.321059	-1.63909	1.62277	0.00484554	0.0421166	down
M281T230	Phaseollidin	281.157	230	324.136	11.3872	C20H20O4	[M-CO2+H]+	Isoflavonoids	Furanoisoflavonoids	C05230	--	37831-70-2	HMDB0033669	BioDeepDB	MSI_level3	pos	10893007	3902009	0.358212	-1.48111	1.04355	0.11108	0.312017	down
M281T368	FA 18_0;O	281.25	368.3	300.266	5.727	C18H36O3	[M-H2O-H]-	--	--	C03195	--	17773-37-4	--	BioDeepDB	MSI_level1	neg	155734754	579001934	3.71787	1.89448	1.61344	0.00295701	0.0343411	up
M283T300	Acacetin	283.068	300.3	284.068	1.077	C16H12O5	[M-H]-	--	--	C01470	Biosynthesis of other secondary metabolites	480-44-4	HMDB0132457	BioDeepDB	MSI_level2	neg	991856	274474	0.276727	-1.85346	1.29257	0.0399319	0.162311	down
M284T258	11-hydroxyferruginol	284.188	258.2	302.225	11.0581	C20H30O2	[M-NH3-H]-	--	--	C21796	Global and overview maps; Metabolism of terpenoids and polyketides	68042-93-3	--	BioDeepDB	MSI_level3	neg	96241.4	970892	10.0881	3.33458	1.67677	0.00145303	0.0253643	up
M288T324_3	Heptadecanoic acid	288.289	324.3	270.256	1.706	C17H34O2	[M+NH4]+	Fatty Acyls	Fatty acids and conjugates	--	--	352431-41-5	HMDB0002259	BioDeepDB	MSI_level1	pos	4424766730	1695438785	0.38317	-1.38394	1.58979	0.00525837	0.0445832	down
M289T55_1	1,4,6-Heptatrien-3-one, 5-hydroxy-1,7-bis(4-hydroxyphenyl)-	289.088	54.7	308.105	3.07111	C19H16O4	[M-H2O-H]-	--	--	C17743	Biosynthesis of other secondary metabolites; Global and overview maps	52328-96-8	--	BioDeepDB	MSI_level3	neg	866280	312952	0.361259	-1.46889	1.5176	0.0114414	0.0696567	down
M292T230_1	2-(3,7-Dimethyl-2,6-octadienyl)-3-methyl-1,4-naphthoquinone	292.157	230.4	308.178	3.24421	C21H24O2	[M-NH3+H]+	--	--	--	--	7421-23-0	--	BioDeepDB	MSI_level3	pos	1.88189e+06	413394	0.219669	-2.1866	1.87238	4.62e-05	0.00398721	down
M293T348	9-Oxo-ODE	293.212	348.2	294.219	0.66	C18H30O3	[M-H]-	Fatty Acyls	Lineolic acids and derivatives	C14766	Lipid metabolism	54232-59-6	HMDB0004669	Metlin	MSI_level2	neg	2.20031e+06	644279	0.292812	-1.77195	1.21236	0.0681415	0.230248	down
M295T346	11-HpODE	295.227	345.9	312.23	0.14	C18H32O4	[M-H2O+H]+	Fatty Acyls	Lineolic acids and derivatives	C07338	Lipid metabolism	--	HMDB0062281	BioDeepDB	MSI_level1	pos	6.48038e+06	238791	0.0368483	-4.76226	1.77948	0.000502787	0.0141308	down
M295T43	6-tuliposide B	295.149	42.7	294.095	17.967	C11H18O9	[M+H]+	--	--	C21186	--	--	--	mzVault	MSI_level2	pos	8426201	3135462	0.372109	-1.4262	1.41647	0.0174997	0.0933767	down
M297T392	FA 18_1;O	297.245	392.1	298.251	3.684	C18H34O3	[M-H]-	--	--	C19418	Lipid metabolism	13980-07-9	HMDB0247617	BioDeepDB	MSI_level1	neg	3351996	7424089	2.21483	1.14719	1.12175	0.0889609	0.270206	up
M297T434	Nonadecanoic acid	297.28	434.4	298.287	0.712	C19H38O2	[M-H]-	Fatty Acyls	Fatty acids and conjugates	C16535	--	1219798-49-8	HMDB0000772	Metlin	MSI_level2	neg	4.41988e+06	203696	0.0460865	-4.43951	1.94126	5.17e-07	0.000205727	down
M298T444	Spiroxamine	298.274	444	297.267	0.474	C18H35NO2	[M+H]+	Organooxygen compounds	Ethers	C11124	--	118134-30-8	HMDB0258432	MoNA	MSI_level2	pos	2709655	7508267	2.77093	1.47037	1.40342	0.0170241	0.0922638	up
M307T403_2	(-)-Dihydrocarveol	307.266	402.7	154.136	4.42881	C10H18O	[2M-H]-	--	--	C11396	Metabolism of terpenoids and polyketides	38049-26-2	HMDB0035825	BioDeepDB	MSI_level3	neg	28829880	150266243	5.21217	2.38188	1.48888	0.00907937	0.0600368	up
M308T433	Etiocholanolone	308.257	433	290.225	4.196	C19H30O2	[M+NH4]+	Steroids and steroid derivatives	Androstane steroids	C04373	Lipid metabolism	53-42-9	HMDB0000490	mzVault	MSI_level2	pos	9386147	33955513	3.61762	1.85504	1.88878	1.17e-05	0.00165961	up
M309T285	Cyproconazole	309.228	285	291.114	14.599	C15H18ClN3O	[M+NH4]+	Benzene and substituted derivatives	Phenylpropanes	C18456	--	113096-99-4	HMDB0250696	MoNA	MSI_level2	pos	6916033	2754808	0.398322	-1.32799	1.29588	0.0417685	0.167644	down
M309T43_3	1-Deoxy-1-(N6-lysino)-D-fructose	309.175	42.6	308.158	18.948	C12H24N2O7	[M+H]+	Organooxygen compounds	Carbohydrates and carbohydrate conjugates	--	--	78525-25-4	HMDB0062186	mzVault	MSI_level2	pos	64654887	8484846	0.131233	-2.9298	1.70794	0.00132396	0.0240752	down
M310T424	16beta-Hydroxysteroid	310.31	424.1	292.24	2.017	C19H32O2	[M+NH4]+	--	--	C03050	--	--	--	mzVault	MSI_level2	pos	246085217	99428133	0.404039	-1.30743	1.3653	0.0295808	0.12964	down
M313T323	FA 18_1;O2	313.24	322.9	314.246	5.044	C18H34O4	[M-H]-	--	--	--	--	871-70-5	HMDB0000782	BioDeepDB	MSI_level1	neg	5626438	13249302	2.35483	1.23562	1.57274	0.00436383	0.0396359	up
M314T323	14-Deoxy-11,12-didehydroandrographolide	314.243	322.9	332.199	16.897	C20H28O4	[M-NH3-H]-	Prenol lipids	Terpene lactones	--	--	--	HMDB0244578	mzVault	MSI_level2	neg	524583	4.15231e+06	7.91544	2.98467	1.85188	6.62e-05	0.00457471	up
M316T304	Decanoylcarnitine	316.248	303.5	315.241	1.335	C17H33NO4	[M+H]+	Fatty Acyls	Fatty acid esters	C03299	--	3992-45-8	HMDB0000651	BioDeepDB	MSI_level1	pos	35695486	12332640	0.345496	-1.53326	1.52642	0.00883353	0.0595104	down
M316T56	4-Hydroxyatomoxetine	316.152	55.9	271.157	11.78	C17H21NO2	[M+HCOO]-	Phenols	4-alkoxyphenols	--	--	435293-66-6	HMDB0060766	mzVault	MSI_level2	neg	145412	25015.2	0.17203	-2.53927	1.84656	9.96e-05	0.00625932	down
M319T382	15(S)-HETE	319.228	382	320.235	0.765	C20H32O3	[M-H]-	Fatty Acyls	Eicosanoids	C04742	Lipid metabolism; Sensory system	54845-95-3	HMDB0003876	BioDeepDB	MSI_level1	neg	12054006	4048809	0.335889	-1.57394	1.53758	0.00700005	0.0525764	down
M321T393	MCULE-4400997775	321.244	392.7	276.245	2.472	C19H32O	[M+HCOO]-	--	--	C02956	--	--	--	BioDeepDB	MSI_level1	neg	3942405	1514541	0.384167	-1.3802	1.54937	0.00668176	0.0512355	down
M322T63_1	Beta-Citryl-L-glutamic acid	322.076	63	321.07	2.389	C11H15NO10	[M+H]+	Carboxylic acids and derivatives	Amino acids, peptides, and analogues	C20775	Amino acid metabolism; Global and overview maps	69281-09-0	HMDB0013220	BioDeepDB	MSI_level1	pos	25497718	7540624	0.295737	-1.75761	1.69763	0.00160002	0.0260599	down
M325T352_2	Linoleic acid	325.197	351.9	280.24	16.413	C18H32O2	[M+HCOO]-	Fatty Acyls	Lineolic acids and derivatives	C01595	Lipid metabolism; Chemical structure transformation maps; Global and overview maps	60-33-3	HMDB0000673	BioDeepDB	MSI_level1	neg	716497	4.28716e+06	5.9835	2.58099	1.57847	0.00412308	0.0385006	up
M327T334	Wharangin	327.235	334.2	344.053	8.423	C17H12O8	[M-H2O+H]+	Flavonoids	O-methylated flavonoids	--	--	571-73-3	HMDB0037754	mzVault	MSI_level2	pos	863902	385670	0.446427	-1.1635	1.3214	0.0337513	0.143081	down
M327T396	Ricinine	327.114	395.8	164.059	12.9215	C8H8N2O2	[2M-H]-	Pyridines and derivatives	3-pyridinecarbonitriles	C01526	--	524-40-3	HMDB0042006	BioDeepDB	MSI_level3	neg	9133802	28971591	3.17191	1.66535	1.59246	0.00371435	0.0368551	up
M328T327	N-(1-Deoxy-1-fructosyl)phenylalanine	328.12	327	327.132	1.857	C15H21NO7	[M+H]+	Carboxylic acids and derivatives	Amino acids, peptides, and analogues	--	--	87251-83-0	HMDB0037846	HMDB	MSI_level2	pos	6610767	2869601	0.43408	-1.20397	1.27982	0.0453391	0.175135	down
M329T431_2	(all-E)-Crocetin	329.17	431.2	328.167	13.448	C20H24O4	[M+H]+	Prenol lipids	Diterpenoids	C08588	Biosynthesis of other secondary metabolites; Global and overview maps	27876-94-4	HMDB0035098	HMDB	MSI_level2	pos	1.57098e+07	694256	0.0441927	-4.50005	1.66075	0.00223666	0.0309236	down
M335T61	S-Nitrosoglutathione	335.061	61.3	336.074	10.663	C10H16N4O7S	[M-H]-	Carboxylic acids and derivatives	Amino acids, peptides, and analogues	--	--	57564-91-7	HMDB0004645	mzVault	MSI_level2	neg	2380377	16052124	6.74352	2.7535	1.51891	0.00790629	0.0557474	up
M343T42	Glycerol 3-phosphate	343.022	42.4	172.014	4.45342	C3H9O6P	[2M-H]-	Glycerophospholipids	Glycerophosphates	C00093	Lipid metabolism; Cancer: overview; Membrane transport; Global and overview maps	17989-41-2	HMDB0000126	BioDeepDB	MSI_level3	neg	705180	2.06537e+06	2.92886	1.55034	1.44326	0.0132676	0.0771405	up
M347T419_2	androst-5-ene-3,17-dione	347.184	418.8	286.193	7.16675	C19H26O2	[M+HCO3]-	Steroids and steroid derivatives	Androstane steroids	C20252	Xenobiotics biodegradation and metabolism; Global and overview maps	571-36-8	HMDB0062415	BioDeepDB	MSI_level3	neg	4787566	49047495	10.2448	3.35682	1.48877	0.00959165	0.0616542	up
M349T68	Phosphoribosyl formamidocarboxamide	349.053	68.3	366.058	2.505	C10H15N4O9P	[M-H2O+H]+	Imidazole ribonucleosides and ribonucleotides	1-ribosyl-imidazolecarboxamides	C04734	Chemical structure transformation maps; Global and overview maps; Nucleotide metabolism	13018-54-7	HMDB0001439	BioDeepDB	MSI_level1	pos	16481288	6372127	0.386628	-1.37098	1.33623	0.0323735	0.138514	down
M350T58	Orotidylic acid	349.987	57.5	368.026	12.773	C10H13N2O11P	[M-NH3-H]-	Pyrimidine nucleotides	Pyrimidine ribonucleotides	C01103	Global and overview maps; Nucleotide metabolism	2149-82-8	HMDB0000218	BioDeepDB	MSI_level3	neg	10936.6	52981.6	4.84441	2.27632	1.30649	0.0297479	0.12964	up
M351T380	Tetraprenol	351.255	380.2	290.261	2.363	C20H34O	[M+HCO3]-	--	--	C09094	Global and overview maps; Metabolism of terpenoids and polyketides	107852-51-7	--	mzVault	MSI_level2	neg	765262	2.39305e+06	3.1271	1.64482	1.5652	0.00470376	0.041405	up
M351T447_2	Androsterone	351.216	447.4	290.225	5.941	C19H30O2	[M+HCO3]-	Steroids and steroid derivatives	Androstane steroids	C00523	Lipid metabolism	53-41-8	HMDB0000031	mzVault	MSI_level2	neg	1631654	3431709	2.10321	1.07259	1.6821	0.00237196	0.0321184	up
M351T49_1	N-Succinyl-L,L-2,6-diaminopimelate	351.103	49.4	290.111	4.88284	C11H18N2O7	[M+HCO3]-	Carboxylic acids and derivatives	Amino acids, peptides, and analogues	C04421	Amino acid metabolism; Global and overview maps	26605-36-7	HMDB0012267	BioDeepDB	MSI_level3	neg	9959194	4249038	0.426645	-1.22889	1.43205	0.021802	0.108383	down
M353T265	Prostaglandin E1	353.235	264.8	354.241	4.147	C20H34O5	[M-H]-	Fatty Acyls	Eicosanoids	C04741	--	745-65-3	HMDB0001442	BioDeepDB	MSI_level1	neg	487412	148834	0.305356	-1.71144	1.75759	0.000798938	0.0190368	down
M355T449	Aacocf3	355.229	449.3	356.233	4.347	C21H31F3O	[M-H]-	Organooxygen compounds	Carbonyl compounds	--	--	--	HMDB0247736	mzVault	MSI_level2	neg	3447672	8377174	2.42981	1.28084	1.87484	4.3e-05	0.00395894	up
M357T391	Lithocholic acid	357.282	390.9	376.298	5.073	C24H40O3	[M-H2O-H]-	Steroids and steroid derivatives	Bile acids, alcohols and derivatives	C03990	Lipid metabolism; Digestive system	434-13-9	HMDB0000761	BioDeepDB	MSI_level1	neg	4993956	15442133	3.09216	1.62862	1.51012	0.00751284	0.0541457	up
M361T39	3-O-Methylkaempferol	361.054	39.3	300.063	6.93464	C16H12O6	[M+HCO3]-	Flavonoids	O-methylated flavonoids	C05902	--	1592-70-7	HMDB0302564	BioDeepDB	MSI_level3	neg	135664	516325	3.8059	1.92824	1.59372	0.00365188	0.0368387	up
M368T325	17-Deoxycortolone	368.279	324.6	350.246	1.145	C21H34O4	[M+NH4]+	--	--	C05483	Lipid metabolism	600-68-0	--	BioDeepDB	MSI_level1	pos	5255702	11407200	2.17044	1.11799	1.31603	0.0330858	0.140691	up
M368T426	Cholesterol	368.318	426.4	386.355	7.931	C27H46O	[M-NH3-H]-	Steroids and steroid derivatives	Cholestane steroids	C00187	Endocrine and metabolic disease; Digestive system; Endocrine system; Lipid metabolism; Xenobiotics biodegradation and metabolism; Metabolism of terpenoids and polyketides; Cancer: specific types; Chemical structure transformation maps; Global and overview maps	80356-14-5	HMDB0000067	mzVault	MSI_level2	neg	863086	2.42253e+06	2.80682	1.48894	1.51796	0.00861614	0.0589021	up
M369T36	ST 27_1;O	369.357	36.1	386.355	14.463	C27H46O	[M-H2O+H]+	--	--	C03091	--	601-53-6	--	BioDeepDB	MSI_level1	pos	5034372	1482677	0.294511	-1.76361	1.8197	0.000150499	0.00827364	down
M374T59_2	Haloperidol	374.156	59.2	375.14	10.29	C21H23ClFNO2	[M-H]-	Organooxygen compounds	Carbonyl compounds	C01814	--	177716-59-5	HMDB0014645	mzVault	MSI_level2	neg	2.4802e+06	675052	0.272176	-1.87739	1.4273	0.0197107	0.100595	down
M381T337	Ophiobolene	381.31	336.5	358.324	6.73703	C25H42O	[M+Na]+	--	--	C16818	--	20098-89-9	--	BioDeepDB	MSI_level3	pos	1271867	3321733	2.6117	1.38499	1.2604	0.0383662	0.15687	up
M383T50_1	Carboxymethyloxysuccinate	383.049	49.8	192.027	4.889	C6H8O7	[2M-H]-	--	--	C03600	--	38945-27-6	--	BioDeepDB	MSI_level1	neg	37545937	107282420	2.85736	1.51468	1.5583	0.00586471	0.0475311	up
M383T50_2	Leukoefdin	383.063	49.8	322.069	3.43813	C15H14O8	[M+HCO3]-	--	--	C05909	Biosynthesis of other secondary metabolites; Global and overview maps	98919-67-6	HMDB0136090	BioDeepDB	MSI_level3	neg	2040706	17866268	8.75494	3.1301	1.68369	0.00123075	0.0235932	up
M387T49_1	Sucrose	387.117	48.7	342.116	5.65778	C12H22O11	[M+HCOO]-	Organooxygen compounds	Carbohydrates and carbohydrate conjugates	C00089	Membrane transport; Sensory system; Digestive system; Carbohydrate metabolism; Global and overview maps	57-50-1	HMDB0000258	BioDeepDB	MSI_level3	neg	1588519	432376	0.272188	-1.87732	1.33449	0.0358587	0.148819	down
M389T49_1	N1-hydroxy-roquefortine C	389.177	48.8	405.18	6.89329	C22H23N5O3	[M-OH+H]+	--	--	C22169	Biosynthesis of other secondary metabolites; Global and overview maps	--	--	BioDeepDB	MSI_level3	pos	49080758	23474193	0.478277	-1.06408	1.36453	0.0300834	0.129923	down
M391T36_2	12-Ketodeoxycholic acid	391.29	36.1	390.277	14.13	C24H38O4	[M+H]+	Steroids and steroid derivatives	Bile acids, alcohols and derivatives	--	--	5130-29-0	HMDB0000328	BioDeepDB	MSI_level1	pos	2741653	12383616	4.51684	2.17531	1.76627	0.000376197	0.0123787	up
M395T45_3	Brucine	395.203	44.6	394.189	16.64	C23H26N2O4	[M+H]+	--	--	C09084	--	357-57-3	--	MoNA	MSI_level2	pos	62896177	7480413	0.118933	-3.07178	1.57676	0.0058812	0.0475311	down
M398T355_4	ST 28_2;O2	398.314	355	414.35	10.832	C28H46O2	[M-OH+H]+	--	--	C15796	Global and overview maps; Metabolism of terpenoids and polyketides	--	--	mzVault	MSI_level2	pos	36500973	12888661	0.353105	-1.50183	1.78902	0.000406608	0.0125179	down
M398T358	Hydroxycelecoxib	398.203	358	397.071	13.995	C17H14F3N3O3S	[M+H]+	Azoles	Pyrazoles	--	--	170571-00-3	HMDB0013995	HMDB	MSI_level2	pos	7628271	1106943	0.145111	-2.78478	1.88559	2.15e-05	0.00228439	down
M399T355_1	Tryprostatin A	399.242	355	381.205	8.37431	C22H27N3O3	[M+NH4]+	--	--	C20607	Biosynthesis of other secondary metabolites; Global and overview maps	171864-80-5	--	BioDeepDB	MSI_level3	pos	33988081	13853167	0.407589	-1.29481	1.75513	0.000750891	0.0182058	down
M400T64	Fumiquinazoline C	400.182	63.8	443.159	13.2614	C24H21N5O4	[M-CO2+H]+	--	--	C22148	Biosynthesis of other secondary metabolites; Global and overview maps	140924-01-2	--	BioDeepDB	MSI_level3	pos	6737314	2656606	0.394312	-1.34259	1.8094	0.000209935	0.00940031	down
M403T431_3	Dehydroxypaxilline	403.245	431.3	419.246	13.806	C27H33NO3	[M-OH+H]+	Naphthopyrans	--	C20531	Biosynthesis of other secondary metabolites; Global and overview maps	112900-05-7	HMDB0037531	BioDeepDB	MSI_level3	pos	156480913	53391811	0.341203	-1.5513	1.79579	0.000261635	0.0100439	down
M405T291	Cortisone	405.193	291.1	360.194	1.808	C21H28O5	[M+HCOO]-	Steroids and steroid derivatives	Hydroxysteroids	C00762	Cancer: overview; Excretory system; Lipid metabolism; Cancer: specific types; Target-based classification: Nuclear receptors; Global and overview maps	1953-06-05	HMDB0002802	BioDeepDB	MSI_level1	neg	254852	124834	0.489827	-1.02966	1.56833	0.00505645	0.0436751	down
M412T361	Tetrahymanol	412.378	360.9	428.402	10.7222	C30H52O	[M-NH3+H]+	Prenol lipids	Triterpenoids	C06083	Global and overview maps; Metabolism of terpenoids and polyketides	2130-17-8	HMDB0006836	BioDeepDB	MSI_level3	pos	580364	33650.6	0.0579819	-4.10825	1.61604	0.00389795	0.0376711	down
M415T63	Bursehernin	415.135	63.5	370.142	11.4054	C21H22O6	[M+HCOO]-	--	--	C21183	Biosynthesis of other secondary metabolites; Global and overview maps	40456-51-7	--	BioDeepDB	MSI_level3	neg	558232	2.24248e+06	4.01711	2.00616	1.23323	0.0521959	0.190833	up
M417T52_3	(-)-Arctigenin	417.14	51.6	372.157	0.789	C21H24O6	[M+HCOO]-	Furanoid lignans	Tetrahydrofuran lignans	C10545	--	144901-91-7	HMDB0030087	mzVault	MSI_level2	neg	5379163	466802	0.0867797	-3.5265	1.58637	0.00516739	0.0440823	down
M417T59_2	Galactopinitol A	417.128	59.3	356.132	7.97361	C13H24O11	[M+HCO3]-	Organooxygen compounds	Carbohydrates and carbohydrate conjugates	--	--	64290-91-1	HMDB0039475	BioDeepDB	MSI_level3	neg	2308041	9884417	4.2826	2.09849	1.36912	0.0232165	0.112318	up
M425T431_1	Benazepril	425.199	431.3	424.2	6.926	C24H28N2O5	[M+H]+	Carboxylic acids and derivatives	Amino acids, peptides, and analogues	C06843	--	109010-10-8	HMDB0014682	mzVault	MSI_level2	pos	19115357	5041389	0.263735	-1.92284	1.24587	0.0466161	0.177965	down
M429T380	24,25-Dihydrolanosterol	429.404	379.6	428.402	12.0414	C30H52O	[M+H]+	Prenol lipids	Triterpenoids	C05109	Lipid metabolism	911660-54-3	HMDB0006839	BioDeepDB	MSI_level3	pos	10490657	4307543	0.410608	-1.28417	1.65653	0.00277807	0.0339761	down
M433T444	Gamma-glutamyl-L-putrescine	433.276	444.5	217.143	5.52161	C9H19N3O3	[2M-H]-	Carboxylic acids and derivatives	Amino acids, peptides, and analogues	C15699	Amino acid metabolism; Global and overview maps	--	HMDB0012230	BioDeepDB	MSI_level3	neg	14821411	1523338	0.10278	-3.28237	1.58564	0.00652959	0.0507868	down
M436T358	Paxillinol	436.254	358	437.257	11.19	C27H35NO4	[M-H]-	--	--	C20593	Biosynthesis of other secondary metabolites; Global and overview maps	138664-57-0	--	mzVault	MSI_level2	neg	1.91847e+06	457119	0.238273	-2.06931	1.76341	0.000511243	0.0141308	down
M436T399_2	Terpendole E	436.283	399.5	437.293	6.881	C28H39NO3	[M-H]-	--	--	C20536	Biosynthesis of other secondary metabolites; Global and overview maps	167427-23-8	--	BioDeepDB	MSI_level1	neg	42306008	10404942	0.245945	-2.02359	1.56538	0.00638581	0.0504296	down
M437T387_2	Clionasterol	437.373	387.3	414.386	6.323	C29H50O	[M+Na]+	Steroids and steroid derivatives	Stigmastanes and derivatives	C19654	--	83-47-6	HMDB0000649	mzVault	MSI_level2	pos	18831254	69371169	3.68383	1.88121	1.54808	0.00901915	0.0599253	up
M456T414_1	10-methylnonadecanoylcarnitine	456.403	413.9	455.397	3.099	C27H53NO4	[M+H]+	Fatty Acyls	Fatty acid esters	--	--	--	HMDB0240898	mzVault	MSI_level2	pos	39493147	17274735	0.437411	-1.19294	1.44347	0.0194982	0.100173	down
M460T424	Bitolterol	460.348	424.3	461.22	17.377	C28H31NO5	[M-H]-	Depsides and depsidones	--	C06853	--	30392-40-6	HMDB0249279	mzVault	MSI_level2	neg	1.49914e+06	558419	0.372494	-1.42471	1.38607	0.0280588	0.12631	down
M462T410_2	Dihydroisomorphine-6-glucuronide	462.299	410.4	463.184	11.665	C23H29NO9	[M-H]-	Morphinans	--	--	--	--	HMDB0061137	mzVault	MSI_level2	neg	145483531	416993226	2.86626	1.51917	1.78576	0.000278143	0.0102042	up
M463T239	Myricitrin	463.089	238.8	464.095	2.601	C21H20O12	[M-H]-	Flavonoids	Flavonoid glycosides	C10108	--	17912-87-7	HMDB0034360	MoNA	MSI_level2	neg	176759	63648.9	0.360088	-1.47358	1.71466	0.00113981	0.0221862	down
M463T439_1	Emetine	463.341	438.8	480.299	2.767	C29H40N2O4	[M-H2O+H]+	--	--	C09421	Chemical structure transformation maps; Biosynthesis of other secondary metabolites; Global and overview maps	483-18-1	--	mzVault	MSI_level2	pos	2.36273e+07	658396	0.0278659	-5.16535	1.67663	0.00184849	0.0281215	down
M465T414_2	Etiocholanolone glucuronide	465.305	414.2	466.257	1.532	C25H38O8	[M-H]-	Steroids and steroid derivatives	Steroidal glycosides	C11136	Lipid metabolism	3602-09-03	HMDB0004484	mzVault	MSI_level2	neg	23879836	52232271	2.1873	1.12915	1.52755	0.00930537	0.060441	up
M466T51_2	Uridine triphosphate	465.93	51.4	483.969	10.7432	C9H15N2O15P3	[M-NH3-H]-	Pyrimidine nucleotides	Pyrimidine ribonucleotides	C00075	Global and overview maps; Signaling molecules and interaction; Nucleotide metabolism	63-39-8	HMDB0000285	BioDeepDB	MSI_level3	neg	2.43411e+06	114180	0.0469085	-4.41401	1.93668	5.98e-07	0.000205727	down
M467T50_3	Glucoiberverin	467.028	50.3	406.03	9.55922	C11H20NO9S3-	[M+HCO3]-	Organooxygen compounds	Carbohydrates and carbohydrate conjugates	--	--	--	HMDB0304681	BioDeepDB	MSI_level3	neg	3079639	1417401	0.460249	-1.11951	1.63684	0.00318721	0.0345163	down
M468T396	Linoleyl carnitine	468.334	396.1	423.335	1.613	C25H45NO4	[M+HCOO]-	Fatty Acyls	Fatty acid esters	--	--	36816-10-1	HMDB0006469	BioDeepDB	MSI_level1	neg	13453860	62512109	4.64641	2.21612	1.62919	0.00244025	0.0321184	up
M468T49_1	Mycothiol	468.111	49.5	486.152	14.1261	C17H30N2O12S	[M-NH3-H]-	--	--	C06717	--	192126-76-4	--	BioDeepDB	MSI_level3	neg	19374542	43000676	2.21944	1.1502	1.68426	0.00134287	0.0241019	up
M473T429_1	L-Olivosyl-oleandolide	473.308	428.6	516.293	5.02594	C26H44O10	[M-CO2+H]+	--	--	C11991	Global and overview maps; Metabolism of terpenoids and polyketides	--	--	BioDeepDB	MSI_level3	pos	47896499	18769839	0.391883	-1.3515	1.78004	0.000358706	0.012091	down
M473T429_2	Glutathionylspermidine	473.324	428.6	434.231	10.3076	C17H34N6O5S	[M+K]+	--	--	C05730	Metabolism of other amino acids; Global and overview maps	33932-35-3	--	BioDeepDB	MSI_level3	pos	301665954	46161128	0.153021	-2.7082	1.18152	0.0747065	0.242358	down
M474T369_1	Clupanodonyl carnitine	474.352	368.7	473.35	13	C29H47NO4	[M+H]+	Fatty Acyls	Fatty acid esters	--	--	--	HMDB0006496	HMDB	MSI_level2	pos	1420164	3232424	2.27609	1.18656	1.08565	0.114347	0.320544	up
M478T385	Gentamicin A2	478.386	385.4	455.212	2.213	C17H33N3O11	[M+Na]+	--	--	C17701	Biosynthesis of other secondary metabolites; Global and overview maps	55715-66-7	--	mzVault	MSI_level2	pos	25073399	10781283	0.429989	-1.21763	1.41628	0.0222546	0.109451	down
M480T406_1	LysoPE(18_1(9Z)_0_0)	480.345	405.8	479.301	0.486	C23H46NO7P	[M+H]+	Glycerophospholipids	Glycerophosphoethanolamines	--	--	89576-29-4	HMDB0011506	HMDB	MSI_level2	pos	30542986	75175872	2.46131	1.29943	1.63612	0.0030773	0.0345163	up
M498T354_1	LysoPE(0_0_20_5(5Z,8Z,11Z,14Z,17Z))	498.259	354.3	499.27	6.79	C25H42NO7P	[M-H]-	Glycerophospholipids	Glycerophosphoethanolamines	--	--	--	HMDB0011489	mzVault	MSI_level2	neg	2533372	1140312	0.450116	-1.15163	1.47963	0.0144703	0.0817019	down
M500T315_2	Taurodeoxycholic acid	500.314	315	499.297	19.749	C26H45NO6S	[M+H]+	Steroids and steroid derivatives	Bile acids, alcohols and derivatives	C05463	--	516-50-7	HMDB0000896	BioDeepDB	MSI_level1	pos	327882	731430	2.23077	1.15754	1.38714	0.019232	0.0996117	up
M500T371_2	Terpendole C	500.279	371.4	519.298	3.63	C32H41NO5	[M-H2O-H]-	--	--	C20546	Biosynthesis of other secondary metabolites; Global and overview maps	156967-65-6	--	BioDeepDB	MSI_level1	neg	21738660	63312988	2.91246	1.54224	1.58181	0.00410582	0.0385006	up
M505T386_2	Mycinamicin VII	505.324	386.2	521.335	10.799	C29H47NO7	[M-OH+H]+	--	--	C15683	--	--	--	BioDeepDB	MSI_level1	pos	2812998	6804125	2.41882	1.2743	1.06178	0.103521	0.298676	up
M506T387_1	Hapten	506.355	387	523.144	11.616	C26H26ClN5O3S	[M-H2O+H]+	Phenylpropanoic acids	--	--	--	--	HMDB0253049	mzVault	MSI_level2	pos	32319980	4126963	0.127691	-2.96927	1.5786	0.00674151	0.0512355	down
M506T418_2	LysoPC(0_0_18_0)	506.361	417.6	523.364	0.431	C26H54NO7P	[M-H2O+H]+	Glycerophospholipids	Glycerophosphocholines	--	--	4421-58-3	HMDB0011128	HMDB	MSI_level2	pos	49571864	119146628	2.40351	1.26514	1.48583	0.00985306	0.0630413	up
M518T357_1	1-Palmitoylphosphatidylcholine	518.319	357.1	495.332	5.581	C24H50NO7P	[M+Na]+	Glycerophospholipids	Glycerophosphocholines	--	--	--	HMDB0256091	HMDB	MSI_level2	pos	18966343	52012550	2.74236	1.45542	1.41837	0.0172538	0.0924216	up
M519T43_1	D-Mannose 1-phosphate	519.047	42.9	260.03	9.169	C6H13O9P	[2M-H]-	Organooxygen compounds	Carbohydrates and carbohydrate conjugates	C00636	Carbohydrate metabolism; Glycan biosynthesis and metabolism; Global and overview maps; Metabolism of terpenoids and polyketides	15978-07-1	HMDB0006330	mzVault	MSI_level2	neg	12346655	4606828	0.373124	-1.42227	1.64295	0.0028101	0.0340579	down
M524T369_1	N6-Acetylkanamycin-B	524.264	369.1	525.265	12.364	C20H39N5O11	[M-H]-	--	--	C03154	--	--	--	BioDeepDB	MSI_level1	neg	2332009	6020892	2.58185	1.3684	1.66924	0.00155858	0.0259513	up
M525T237	Methyl (2-((R)-(3-chlorophenyl)((R)-1-(((S)-2-(methylamino)-3-((R)-tetrahydro-2H-pyran-3-yl)propyl)carbamoyl)piperidin-3-yl)methoxy)ethyl)carbamate	525.291	236.6	524.277	0.497	C26H41ClN4O5	[M+H]+	Piperidines	Piperidinecarboxylic acids and derivatives	--	--	--	HMDB0247675	mzVault	MSI_level2	pos	502932	1.32375e+06	2.63206	1.39619	1.2904	0.0340195	0.143777	up
M525T402_1	Deoxymyxol	525.362	402.4	568.428	9.456	C40H56O2	[M-CO2+H]+	--	--	C15933	--	--	--	BioDeepDB	MSI_level1	pos	6409185	21965221	3.42715	1.77701	1.64152	0.00319688	0.0345163	up
M529T435	Leprotin	529.387	434.9	528.376	7.82562	C40H48	[M+H]+	--	--	C15943	Metabolism of terpenoids and polyketides	524-01-6	--	BioDeepDB	MSI_level3	pos	3799241	9159747	2.41094	1.2696	1.02505	0.14206	0.359336	up
M531T387	Cholesteryl glucoside	531.414	387.1	548.408	17.917	C33H56O6	[M-H2O+H]+	--	--	C03855	--	7073-61-2	--	BioDeepDB	MSI_level1	pos	8539619	18318754	2.14515	1.10108	1.44312	0.0192448	0.0996117	up
M536T50_1	Deoxyadenosine triphosphate	536.006	50.2	491.001	12.2458	C10H16N5O12P3	[M+HCOO]-	Purine nucleotides	Purine deoxyribonucleotides	C00131	Global and overview maps; Nucleotide metabolism	111907-01-8	HMDB0001532	BioDeepDB	MSI_level3	neg	1751392	5150169	2.94061	1.55612	1.19634	0.0582038	0.205198	up
M543T376_2	Dihydrocucurbitacin B	543.336	376.3	560.335	7.155	C32H48O8	[M-H2O+H]+	--	--	C20787	--	13201-14-4	--	BioDeepDB	MSI_level1	pos	4199525	19457643	4.6333	2.21204	1.64894	0.00252874	0.0329691	up
M545T403_2	Hovenidulcigenin A	545.352	402.7	544.34	8.321	C32H48O7	[M+H]+	Prenol lipids	Terpene lactones	--	--	171499-81-3	HMDB0041027	HMDB	MSI_level2	pos	11097120	62879947	5.66633	2.50241	1.20242	0.0723173	0.236271	up
M546T389_3	LysoPC(20_3(8Z,11Z,14Z)_0_0)	546.36	388.8	545.348	8.607	C28H52NO7P	[M+H]+	Glycerophospholipids	Glycerophosphocholines	--	--	1006703-11-2	HMDB0010394	HMDB	MSI_level2	pos	410279516	903906507	2.20315	1.13957	1.58232	0.00426238	0.0392707	up
M548T415_2	Canthaxanthin	548.374	414.6	564.397	5.71985	C40H52O2	[M-NH3+H]+	Prenol lipids	Tetraterpenoids	C08583	Global and overview maps; Metabolism of terpenoids and polyketides	514-78-3	HMDB0003154	BioDeepDB	MSI_level3	pos	53300532	178366841	3.34644	1.74263	1.43256	0.015633	0.0857332	up
M551T443_2	Elastin	551.318	442.6	552.364	8.596	C27H48N6O6	[M-H]-	Carboxylic acids and derivatives	Amino acids, peptides, and analogues	--	--	--	HMDB0251736	mzVault	MSI_level2	neg	6810378	19068877	2.79997	1.48541	1.67642	0.00171984	0.0273198	up
M555T440_1	gamma-Linolenic acid	555.439	439.9	278.225	4.428	C18H30O2	[2M-H]-	Fatty Acyls	Lineolic acids and derivatives	C06426	Lipid metabolism; Global and overview maps	506-26-3	HMDB0003073	HMDB	MSI_level2	neg	751054	2.35025e+06	3.12926	1.64582	1.36085	0.023048	0.112156	up
M557T385	Cucurbitacin B	557.346	385.2	558.319	3.335	C32H46O8	[M-H]-	Steroids and steroid derivatives	Cucurbitacins	C08794	--	6199-67-3	HMDB0034927	mzVault	MSI_level2	neg	120215	359593	2.99124	1.58075	1.44284	0.0134653	0.0775378	up
M568T372_1	Avermectin B1a aglycone	568.319	372.3	584.335	5.933	C34H48O8	[M-NH3+H]+	--	--	C11979	Global and overview maps; Metabolism of terpenoids and polyketides	--	--	BioDeepDB	MSI_level1	pos	19337945	4757887	0.246039	-2.02304	1.46874	0.0166796	0.0907525	down
M568T372_4	Glycochenodeoxycholate 7-sulfate	568.366	372.4	529.271	4.003	C26H43NO8S	[M+K]+	Homogeneous halogens	--	C15559	--	67030-55-1	HMDB0002496	BioDeepDB	MSI_level1	pos	1461244	5253035	3.59491	1.84595	1.17327	0.0648026	0.221129	up
M569T388	ANTIBIOTIC A-31438	569.325	388.4	546.34	8.783	C28H50O10	[M+Na]+	--	--	C06630	Global and overview maps; Metabolism of terpenoids and polyketides	34698-88-9	--	BioDeepDB	MSI_level1	pos	3369873	7254258	2.15268	1.10613	1.43005	0.01407	0.0806836	up
M571T395_2	D-Urobilin	571.297	394.9	588.295	9.31	C33H40N4O6	[M-H2O+H]+	--	--	C05795	Metabolism of cofactors and vitamins; Global and overview maps	3947-38-4	HMDB0004161	BioDeepDB	MSI_level1	pos	1567813	5471274	3.48975	1.80312	1.60177	0.00343532	0.034909	up
M572T403_1	LysoPC(20_1(11Z)_0_0)	572.372	403.2	549.379	6.045	C28H56NO7P	[M+Na]+	Glycerophospholipids	Glycerophosphocholines	--	--	--	HMDB0010391	HMDB	MSI_level2	pos	138385695	422301038	3.05162	1.60958	1.54965	0.00534866	0.0447991	up
M573T61_1	Galantamine	573.105	61.1	287.152	0.059	C17H21NO3	[2M-H]-	Amaryllidaceae alkaloids	Galanthamine-type amaryllidaceae alkaloids	C08526	Chemical structure transformation maps; Biosynthesis of other secondary metabolites; Global and overview maps	1008759-59-8	HMDB0014812	mzVault	MSI_level2	neg	6320286	14893472	2.35646	1.23662	1.55163	0.00710487	0.0527586	up
M575T369_1	Ent-11beta-hydroxycassa-12,15-diene	575.415	369.4	288.245	7.714	C20H32O	[2M-H]-	--	--	C20150	Global and overview maps; Metabolism of terpenoids and polyketides	--	--	mzVault	MSI_level2	neg	516507	2.44657e+06	4.73677	2.2439	1.5469	0.00555517	0.0459716	up
M582T445_2	Capsorubin	582.387	444.8	600.418	4.78689	C40H56O4	[M-NH3-H]-	Prenol lipids	Triterpenoids	C08585	Metabolism of terpenoids and polyketides	28368-02-7	HMDB0036924	BioDeepDB	MSI_level3	neg	2.65002e+06	371036	0.140012	-2.83637	1.63003	0.00385407	0.0375094	down
M586T356_2	LysoPC(20_5(5Z,8Z,11Z,14Z,17Z)_0_0)	586.312	355.9	541.317	5.673	C28H48NO7P	[M+HCOO]-	Glycerophospholipids	Glycerophosphocholines	--	--	162440-04-2	HMDB0010397	mzVault	MSI_level2	neg	9568149	1567152	0.163788	-2.61009	1.49671	0.0101524	0.064657	down
M590T387_3	LysoPC(20_3(5Z,8Z,11Z)_0_0)	590.35	386.8	545.348	6.395	C28H52NO7P	[M+HCOO]-	Glycerophospholipids	Glycerophosphocholines	--	--	1199257-41-4	HMDB0010393	mzVault	MSI_level2	neg	203313423	434172899	2.13549	1.09456	1.2404	0.0443738	0.173348	up
M595T331_2	Magnoline	595.287	330.8	596.289	9.667	C36H40N2O6	[M-H]-	--	--	C05177	Biosynthesis of other secondary metabolites	6859-66-1	--	BioDeepDB	MSI_level1	neg	2222521	6915158	3.1114	1.63757	1.35311	0.0291641	0.128861	up
M597T426_1	Arbekacin	597.311	426	552.312	0.902	C22H44N6O10	[M+HCOO]-	Organooxygen compounds	Carbohydrates and carbohydrate conjugates	--	--	51025-85-5	HMDB0015642	mzVault	MSI_level2	neg	8131207	3142530	0.386478	-1.37154	1.56607	0.00568089	0.0464555	down
M599T364_2	5-Oxoavermectin 2a aglycone	599.317	363.7	600.33	8.408	C34H48O9	[M-H]-	--	--	C11970	Metabolism of terpenoids and polyketides	--	--	BioDeepDB	MSI_level1	neg	25342463	9085290	0.358501	-1.47995	1.55361	0.00674737	0.0512355	down
M604T42	Guanosine diphosphate mannose	604.07	41.5	605.077	0.289	C16H25N5O16P2	[M-H]-	Purine nucleotides	Purine nucleotide sugars	C00096	Carbohydrate metabolism; Glycan biosynthesis and metabolism; Global and overview maps	41432-88-6	HMDB0001163	HMDB	MSI_level2	neg	3996531	9351509	2.33991	1.22645	1.63612	0.00222143	0.0309236	up
M606T42_2	Uridine diphosphate-N-acetylglucosamine	606.071	42	607.082	6.255	C17H27N3O17P2	[M-H]-	Pyrimidine nucleotides	Pyrimidine nucleotide sugars	C00043	Endocrine and metabolic disease; Drug resistance: antimicrobial; Carbohydrate metabolism; Biosynthesis of other secondary metabolites; Glycan biosynthesis and metabolism; Global and overview maps	26575-17-7	HMDB0000290	BioDeepDB	MSI_level1	neg	9980540	62922370	6.30451	2.65638	1.46944	0.0109201	0.0673731	up
M611T50_1	2-(S-Glutathionyl)acetyl glutathione	611.188	50.2	654.163	12.655	C22H34N6O13S2	[M-CO2+H]+	Carboxylic acids and derivatives	Amino acids, peptides, and analogues	C14863	Xenobiotics biodegradation and metabolism	--	HMDB0060343	BioDeepDB	MSI_level1	pos	113716864	16902624	0.148638	-2.75013	1.68321	0.00187206	0.0281215	down
M611T50_2	Hesperidin	611.202	50.2	610.19	7.46428	C28H34O15	[M+H]+	Flavonoids	Flavonoid glycosides	C09755	--	520-26-3	HMDB0003265	BioDeepDB	MSI_level3	pos	30383741	101016124	3.32468	1.73321	1.63567	0.00396709	0.0379406	up
M613T53_2	Oxidized glutathione	613.156	52.6	612.152	5.434	C20H32N6O12S2	[M+H]+	Carboxylic acids and derivatives	Amino acids, peptides, and analogues	C00127	Cell growth and death; Metabolism of other amino acids; Global and overview maps; Endocrine system	27025-41-8	HMDB0003337	BioDeepDB	MSI_level1	pos	23105436	50424397	2.18236	1.12589	1.46014	0.0147704	0.0823092	up
M615T442_1	6,8a-Seco-6,8a-deoxy-5-oxoavermectin 1b aglycone	615.322	441.8	554.324	8.199	C33H46O7	[M+HCO3]-	--	--	C11961	Global and overview maps; Metabolism of terpenoids and polyketides	--	--	mzVault	MSI_level2	neg	6472834	1891255	0.292183	-1.77505	1.25059	0.0422587	0.168791	down
M617T62_2	Scolymoside	617.148	61.9	594.158	0.998625	C27H30O15	[M+Na]+	Tannins	Hydrolyzable tannins	C12630	Biosynthesis of other secondary metabolites	25694-72-8	HMDB0005799	BioDeepDB	MSI_level3	pos	5536539	13141554	2.3736	1.24708	1.3842	0.0212916	0.107	up
M619T332_4	Sinapine	619.317	331.7	310.165	9.85339	[C16H24NO5]+	[2M-H]-	Cinnamic acids and derivatives	Hydroxycinnamic acids and derivatives	C00933	Biosynthesis of other secondary metabolites	18696-26-9	HMDB0029379	BioDeepDB	MSI_level3	neg	939504	427090	0.454591	-1.13736	1.291	0.0345976	0.145774	down
M620T50_3	Phosphoribosyl-AMP	620.072	49.7	559.072	11.7883	C15H23N5O14P2	[M+HCO3]-	Purine nucleotides	Purine ribonucleotides	C02741	Amino acid metabolism; Global and overview maps	1109-75-7	HMDB0012276	BioDeepDB	MSI_level3	neg	4423380	10308621	2.33049	1.22063	1.32513	0.0286914	0.127908	up
M627T38_2	Geranyl-PP	627.133	38.3	314.068	4.67273	C10H20O7P2	[2M-H]-	Prenol lipids	Isoprenoid phosphates	C00341	Chemical structure transformation maps; Metabolism of cofactors and vitamins; Global and overview maps; Metabolism of terpenoids and polyketides	763-10-0	HMDB0001285	BioDeepDB	MSI_level3	neg	1.22874e+06	76355.3	0.0621412	-4.00831	1.51328	0.0110283	0.0676259	down
M635T403_1	Stercobilinogen	635.407	402.7	596.357	19.831	C33H48N4O6	[M+K]+	Tetrapyrroles and derivatives	Bilirubins	C05789	Metabolism of cofactors and vitamins	17095-63-5	HMDB0004157	mzVault	MSI_level2	pos	6043032	13505566	2.2349	1.16021	1.32249	0.0298302	0.12964	up
M640T400_2	Fumitremorgin A	640.292	400.3	579.294	6.94343	C32H41N3O7	[M+HCO3]-	--	--	C20564	Biosynthesis of other secondary metabolites; Global and overview maps	12626-18-5	--	BioDeepDB	MSI_level3	neg	1.01052e+06	433560	0.429047	-1.22079	1.56708	0.0055437	0.0459716	down
M645T337_2	LysoPI(18_0_0_0)	645.324	337.1	600.327	2.557	C27H53O12P	[M+HCOO]-	Glycerophospholipids	Glycerophosphoinositols	--	--	327620-46-2	HMDB0240261	BioDeepDB	MSI_level1	neg	242906	1467013	6.03943	2.59441	1.61301	0.0031765	0.0345163	up
M657T293_1	Astaxanthin	657.386	293.4	596.387	9.64763	C40H52O4	[M+HCO3]-	Prenol lipids	Tetraterpenoids	C08580	Global and overview maps; Metabolism of terpenoids and polyketides	472-61-7	HMDB0002204	BioDeepDB	MSI_level3	neg	48330.1	422596	8.74394	3.12828	1.31179	0.032586	0.138994	up
M659T389_2	Fucoxanthin	659.423	388.9	658.423	10.9083	C42H58O6	[M+H]+	Prenol lipids	Tetraterpenoids	C08596	--	3351-86-8	HMDB0002741	BioDeepDB	MSI_level3	pos	1549512	4649368	3.00054	1.58522	1.61801	0.00288334	0.0340579	up
M697T52_4	Inosinic acid	697.11	52.4	348.047	11.8	C10H13N4O8P	[2M+H]+	Purine nucleotides	Purine ribonucleotides	C00130	Drug resistance: antineoplastic; Sensory system; Nucleotide metabolism; Chemical structure transformation maps; Global and overview maps	30918-54-8	HMDB0000175	MoNA	MSI_level2	pos	263330643	576244102	2.18829	1.1298	1.82404	0.000166957	0.00854572	up
M719T332_2	Premithramycin A2	719.226	331.6	674.221	9.923	C33H38O15	[M+HCOO]-	--	--	C12385	Global and overview maps; Metabolism of terpenoids and polyketides	--	--	mzVault	MSI_level2	neg	499399	1.70511e+06	3.41432	1.7716	1.74536	0.00047634	0.0140064	up
M733T444_2	PC(18_0_14_1(9Z))	732.544	444	731.546	12.903	C40H78NO8P	[M+H]+	Glycerophospholipids	Glycerophosphocholines	--	--	--	HMDB0008032	HMDB	MSI_level2	pos	8470524	28854793	3.40649	1.76829	1.42655	0.0203909	0.102847	up
M733T444_4	PE(P-18_0_22_6(4Z,7Z,10Z,13Z,16Z,19Z))	732.573	444	775.552	6.133	C45H78NO7P	[M-CO2+H]+	Glycerophospholipids	Glycerophosphoethanolamines	--	--	206059-98-5	HMDB0011394	mzVault	MSI_level2	pos	5214173	14119813	2.70797	1.43721	1.5489	0.00713883	0.0527586	up
M759T413	PC(16_0_18_2(9Z,12Z))	758.56	412.6	757.562	12.7893	C42H80NO8P	[M+H]+	--	--	--	--	8002-43-5	HMDB0007973	BioDeepDB	MSI_level3	pos	223304124	773879010	3.46558	1.7931	1.67401	0.00226485	0.0309903	up
M763T413	PC(18_2(9Z,12Z)_20_4(8Z,11Z,14Z,17Z))	762.58	413.4	805.562	0.169	C46H80NO8P	[M-CO2+H]+	Glycerophospholipids	Glycerophosphocholines	--	--	--	HMDB0008148	HMDB	MSI_level2	pos	10809891	4920050	0.455143	-1.13561	1.34799	0.0286269	0.127908	down
M772T354_1	Solanesyl-PP	772.472	354.1	790.507	0.745	C45H76O7P2	[M-NH3-H]-	Prenol lipids	Polyprenols	C04145	Metabolism of cofactors and vitamins; Global and overview maps; Metabolism of terpenoids and polyketides	60037-55-0	HMDB0002367	BioDeepDB	MSI_level1	neg	143404	64326.3	0.448567	-1.1566	1.45805	0.0145711	0.0818113	down
M772T413_1	6-deoxyerythronolide B	771.526	412.6	386.267	0.743	C21H38O6	[2M-H]-	--	--	C03240	Global and overview maps; Metabolism of terpenoids and polyketides	15797-36-1	--	mzVault	MSI_level2	neg	7967909	3208070	0.402624	-1.3125	1.0313	0.128551	0.342968	down
M779T413	PC(18_2(9Z,12Z)_18_3(9Z,12Z,15Z))	778.54	413	779.546	1.4137	C44H78NO8P	[M-H]-	--	--	--	--	85046-19-1	HMDB0008141	BioDeepDB	MSI_level3	neg	31370318	78368854	2.49818	1.32088	1.50573	0.0105735	0.0658225	up
M781T353	PC(18_1(11Z)_18_4(6Z,9Z,12Z,15Z))	780.539	352.5	779.546	19.284	C44H78NO8P	[M+H]+	Glycerophospholipids	Glycerophosphocholines	--	--	--	HMDB0008075	HMDB	MSI_level2	pos	7579242	3080618	0.406455	-1.29883	1.2862	0.0456755	0.175832	down
M781T387_1	PC(20_1(11Z)_14_1(9Z))	780.537	386.7	757.562	18.123	C42H80NO8P	[M+Na]+	Glycerophospholipids	Glycerophosphocholines	--	--	--	HMDB0008296	HMDB	MSI_level2	pos	75268097	17764354	0.236014	-2.08305	1.65495	0.00255608	0.033014	down
M782T387_2	PC(18_4(6Z,9Z,12Z,15Z)_P-18_1(11Z))	781.581	387	763.552	6.252	C44H78NO7P	[M+NH4]+	Glycerophospholipids	Glycerophosphocholines	--	--	--	HMDB0008260	HMDB	MSI_level2	pos	6331233	17982500	2.84028	1.50604	1.25221	0.0433159	0.170798	up
M783T352_4	SM(d17_1_24_1(15Z))	782.592	352	798.661	17.229	C46H91N2O6P	[M-NH3+H]+	Sphingolipids	Phosphosphingolipids	--	--	2292199-43-8	HMDB0011696	HMDB	MSI_level2	pos	3557804	13053658	3.66902	1.8754	1.36199	0.0284534	0.127671	up
M783T388	SM(d18_2(4E,14Z)_23_0)	782.602	387.6	798.661	4.196	C46H91N2O6P	[M-NH3+H]+	Sphingolipids	Phosphosphingolipids	--	--	2292199-44-9	HMDB0240634	HMDB	MSI_level2	pos	9491562	21360626	2.25049	1.17024	1.16968	0.069132	0.23211	up
M786T412_2	Menaquinone-9	785.616	412.3	784.616	9.005	C56H80O2	[M+H]+	--	--	C21526	--	523-39-7	--	BioDeepDB	MSI_level1	pos	18197818	58377432	3.20794	1.68165	1.20849	0.0567954	0.202297	up
M786T414	3,7-Dihydroxycholan-24-oic acid	785.578	414	392.293	19.049	C24H40O4	[2M+H]+	Steroids and steroid derivatives	Bile acids, alcohols and derivatives	--	--	347841-46-7	HMDB0246080	mzVault	MSI_level2	pos	38413606	100917068	2.62712	1.39348	1.27652	0.0453679	0.175135	up
M787T414_1	PE(P-16_0_20_3(8Z,11Z,14Z))	786.519	413.8	725.536	12.625	C41H76NO7P	[M+HCO3]-	Glycerophospholipids	Glycerophosphoethanolamines	--	--	--	HMDB0011351	mzVault	MSI_level2	neg	6548996	3086514	0.471296	-1.0853	1.32242	0.0357135	0.148663	down
M788T255_3	FADH	788.189	255.3	787.173	11.2227	C27H35N9O15P2	[M+H]+	Flavin nucleotides	--	C01352	Environmental adaptation; Metabolism of cofactors and vitamins; Global and overview maps	1910-41-4	HMDB0001197	BioDeepDB	MSI_level3	pos	7189317	3045426	0.423604	-1.23921	1.38823	0.0236645	0.113919	down
M788T256_6	2-Decaprenyl-6-methoxyphenol	787.673	255.7	804.678	2.29311	C57H88O2	[M-H2O+H]+	Prenol lipids	Polyprenylphenols	--	--	--	HMDB0060250	BioDeepDB	MSI_level3	pos	25642357	68081823	2.65505	1.40874	1.52195	0.00867176	0.0589021	up
M788T391	PC(P-18_1(11Z)_18_1(11Z))	787.619	390.9	769.599	16.675	C44H84NO7P	[M+NH4]+	Glycerophospholipids	Glycerophosphocholines	--	--	--	HMDB0011275	HMDB	MSI_level2	pos	6429339	17404786	2.70709	1.43674	1.26235	0.0429793	0.170193	up
M791T413_1	PC(16_0_22_5(4Z,7Z,10Z,13Z,16Z))	790.56	412.9	807.578	18.449	C46H82NO8P	[M-H2O+H]+	Glycerophospholipids	Glycerophosphocholines	--	--	--	HMDB0007989	HMDB	MSI_level2	pos	6116307	17236319	2.81809	1.49472	1.26786	0.0445119	0.173348	up
M793T437	PC(20_1(11Z)_18_3(9Z,12Z,15Z))	792.599	437.4	809.593	10.933	C46H84NO8P	[M-H2O+H]+	Glycerophospholipids	Glycerophosphocholines	--	--	--	HMDB0008305	HMDB	MSI_level2	pos	6178243	48784795	7.89622	2.98116	1.47511	0.0124115	0.0737603	up
M794T388	2-methyl-6-geranylgeranyl-1,4-benzoquinol	793.611	387.7	396.303	3.03	C27H40O2	[2M+H]+	--	--	C20737	Metabolism of cofactors and vitamins; Global and overview maps	57576-81-5	--	BioDeepDB	MSI_level1	pos	3193891	14890265	4.66211	2.22098	1.74933	0.000888944	0.020721	up
M795T441	PC(16_0_16_0)	794.549	441.4	733.562	8.23559	C40H80NO8P	[M+HCO3]-	Glycerophospholipids	Glycerophosphocholines	--	--	2797-68-4	HMDB0000564	BioDeepDB	MSI_level3	neg	3308923	1189303	0.359423	-1.47625	1.6725	0.00204101	0.0300739	down
M801T384_1	alpha,alpha-Trehalose 6-mycolate	800.534	384.4	818.576	2.015	C44H82O13	[M-NH3-H]-	--	--	C04218	--	--	--	mzVault	MSI_level2	neg	578949	1544469	2.66771	1.4156	1.11375	0.0960189	0.285683	up
M803T417_1	Lecithin	802.574	417	757.562	17.159	C42H80NO8P	[M+HCOO]-	--	--	--	--	8002-43-5	HMDB0007973	HMDB	MSI_level2	neg	88005684	415175392	4.7176	2.23805	1.09683	0.0903502	0.273824	up
M805T415	PC(16_0_18_1(9Z))	804.567	415.3	759.578	11.158	C42H82NO8P	[M+HCOO]-	Glycerophospholipids	Glycerophosphocholines	C13875	--	26853-31-6	HMDB0007972	HMDB	MSI_level2	neg	130269917	381310020	2.92708	1.54946	1.79265	0.000302981	0.0107364	up
M810T447	Dihydromenaquinone-9	809.613	447.3	786.631	9.1	C56H82O2	[M+Na]+	--	--	C21527	--	--	--	BioDeepDB	MSI_level1	pos	7147217	16992238	2.37746	1.24942	1.74022	0.000716975	0.0180003	up
M811T388_2	PC(18_1(9Z)_20_3(8Z,11Z,14Z))	810.614	387.9	809.593	15.791	C46H84NO8P	[M+H]+	Glycerophospholipids	Glycerophosphocholines	--	--	--	HMDB0008113	HMDB	MSI_level2	pos	22051454	57800651	2.62117	1.39021	1.34023	0.035396	0.148234	up
M815T387_2	PC(P-18_1(11Z)_20_4(8Z,11Z,14Z,17Z))	814.581	387	791.583	11.196	C46H82NO7P	[M+Na]+	Glycerophospholipids	Glycerophosphocholines	--	--	--	HMDB0011287	HMDB	MSI_level2	pos	26399733	7607548	0.288168	-1.79502	1.29668	0.0447548	0.173739	down
M815T446_2	PC(O-16_0_22_6(4Z,7Z,10Z,13Z,16Z,19Z))	814.581	445.6	791.583	10.582	C46H82NO7P	[M+Na]+	Glycerophospholipids	Glycerophosphocholines	--	--	132213-85-5	HMDB0013409	HMDB	MSI_level2	pos	16470623	6098369	0.370257	-1.4334	1.30422	0.0426806	0.169835	down
M817T410	PC(20_3(5Z,8Z,11Z)_P-18_1(9Z))	816.596	410	793.599	10.741	C46H84NO7P	[M+Na]+	Glycerophospholipids	Glycerophosphocholines	--	--	--	HMDB0008393	HMDB	MSI_level2	pos	7853588	42054070	5.35476	2.42082	1.77221	0.000407602	0.0125179	up
M818T427	Coenzyme Q9	817.62	427.2	794.621	11.255	C54H82O4	[M+Na]+	Prenol lipids	Quinone and hydroquinone lipids	C01967	Metabolism of cofactors and vitamins	303-97-9	HMDB0006707	BioDeepDB	MSI_level1	pos	4163179	12628754	3.03344	1.60095	1.18173	0.0630019	0.217037	up
M818T446_2	PC(20_2(11Z,14Z)_20_4(8Z,11Z,14Z,17Z))	817.599	445.6	833.593	1.395	C48H84NO8P	[M-OH+H]+	Glycerophospholipids	Glycerophosphocholines	--	--	--	HMDB0008346	HMDB	MSI_level2	pos	4837185	14433597	2.98388	1.57719	1.62836	0.00313022	0.0345163	up
M819T446_2	PC(20_5(5Z,8Z,11Z,14Z,17Z)_20_0)	818.623	446.4	835.609	17.733	C48H86NO8P	[M-H2O+H]+	Glycerophospholipids	Glycerophosphocholines	--	--	--	HMDB0008504	HMDB	MSI_level2	pos	10387575	37770032	3.63608	1.86238	1.65239	0.00263369	0.0330887	up
M820T448_4	beta-tocotrienol	819.632	447.8	410.318	2.62315	C28H42O2	[2M-H]-	Prenol lipids	Quinone and hydroquinone lipids	C14154	Metabolism of cofactors and vitamins; Global and overview maps	490-23-3	HMDB0304597	BioDeepDB	MSI_level3	neg	98456.4	915223	9.29572	3.21657	1.65238	0.00285244	0.0340579	up
M828T51_1	Benzoyl-CoA	828.16	51.3	871.141	1.73346	C28H40N7O17P3S	[M-CO2+H]+	Fatty Acyls	Fatty acyl thioesters	C00512	Chemical structure transformation maps; Amino acid metabolism; Xenobiotics biodegradation and metabolism; Global and overview maps	6756-74-7	HMDB0002252	BioDeepDB	MSI_level3	pos	10618795	5031642	0.473843	-1.07752	1.11959	0.0812547	0.255142	down
M829T384_1	PC(18_2(9Z,12Z)_18_1(9Z))	828.567	383.6	783.578	10.956	C44H82NO8P	[M+HCOO]-	--	--	--	--	17041-44-0	HMDB0008137	BioDeepDB	MSI_level3	neg	1052209	5367594	5.10126	2.35085	1.69987	0.00154999	0.0259513	up
M833T410	PC(18_1(11Z)_20_3(5Z,8Z,11Z))	832.567	409.9	809.593	19.15	C46H84NO8P	[M+Na]+	Glycerophospholipids	Glycerophosphocholines	--	--	--	HMDB0008079	HMDB	MSI_level2	pos	10880657	36123505	3.31997	1.73117	1.78275	0.000239628	0.00974019	up
M833T425	Daidzin	833.227	424.5	416.111	2.55683	C21H20O9	[2M+H]+	Isoflavonoids	Isoflavonoid O-glycosides	C10216	Biosynthesis of other secondary metabolites	552-66-9	HMDB0033991	BioDeepDB	MSI_level3	pos	2011209	4136354	2.05665	1.0403	1.47289	0.0102839	0.0648963	up
M834T387_2	PC(P-18_1(11Z)_22_6(4Z,7Z,10Z,13Z,16Z,19Z))	833.601	387.5	815.583	19.415	C48H82NO7P	[M+NH4]+	Glycerophospholipids	Glycerophosphocholines	--	--	--	HMDB0011295	HMDB	MSI_level2	pos	20326607	7089584	0.348783	-1.5196	1.18449	0.0615126	0.214428	down
M835T411	PC(18_1(11Z)_22_5(7Z,10Z,13Z,16Z,19Z))	834.607	411.2	833.593	8.148	C48H84NO8P	[M+H]+	Glycerophospholipids	Glycerophosphocholines	--	--	--	HMDB0008089	HMDB	MSI_level2	pos	8124007	72258608	8.89445	3.15291	1.6167	0.00342821	0.034909	up
M844T255_6	Salicyloyl-CoA	844.146	255.4	887.136	9.571	C28H40N7O18P3S	[M-CO2+H]+	Fatty Acyls	Fatty acyl thioesters	C20394	--	10478-66-7	HMDB0011636	mzVault	MSI_level2	pos	83304739	199930126	2.39999	1.26303	1.58222	0.00633722	0.0503336	up
M844T256_16	Acrylyl-CoA	844.123	255.6	821.126	9.72666	C24H38N7O17P3S	[M+Na]+	Fatty Acyls	Fatty acyl thioesters	C00894	Metabolism of other amino acids; Carbohydrate metabolism; Xenobiotics biodegradation and metabolism; Energy metabolism; Global and overview maps	5776-58-9	HMDB0002307	BioDeepDB	MSI_level3	pos	19483592	78233134	4.01533	2.00552	1.60838	0.00473759	0.0414389	up
M844T256_17	Malonylshisonin	844.197	255.8	843.198	9.892	C39H39O21+	[M+H]+	--	--	C16299	Biosynthesis of other secondary metabolites	--	--	mzVault	MSI_level2	pos	27452361	58140183	2.11786	1.08261	1.70705	0.00155525	0.0259513	up
M893T254_3	(3S)-3-Hydroxyadipyl-CoA	893.117	253.8	911.157	7.43014	C27H44N7O20P3S	[M-NH3-H]-	--	--	C14145	Amino acid metabolism; Xenobiotics biodegradation and metabolism; Global and overview maps	25157-96-4	HMDB0012475	BioDeepDB	MSI_level3	neg	77089.5	327483	4.24808	2.08681	1.7515	0.000522597	0.0141613	up
M904T299_12	Ubiquinol-10	903.787	299	864.7	10.9258	C59H92O4	[M+K]+	Prenol lipids	Quinone and hydroquinone lipids	--	--	5677-55-4	HMDB0013111	BioDeepDB	MSI_level3	pos	17090805	7094746	0.415121	-1.2684	1.41185	0.0232439	0.112318	down
M909T255_16	SAICAR	909.159	255.5	454.074	4.85149	C13H19N4O12P	[2M+H]+	Imidazole ribonucleosides and ribonucleotides	1-ribosyl-imidazolecarboxamides	C04823	Global and overview maps; Nucleotide metabolism	3031-95-6	HMDB0000797	BioDeepDB	MSI_level3	pos	35730122	117479097	3.28796	1.71719	1.37141	0.0266111	0.120976	up
M909T256_10	Anthranilyl-CoA	909.137	255.7	886.152	4.66079	C28H41N8O17P3S	[M+Na]+	--	--	C02247	Biosynthesis of other secondary metabolites; Global and overview maps; Xenobiotics biodegradation and metabolism	31143-02-9	--	BioDeepDB	MSI_level3	pos	20164095	40455593	2.00632	1.00455	1.3737	0.0273581	0.123558	up
M931T240_8	Negretein	931.233	240.2	947.282	15.72	C44H51O23+	[M-NH3+H]+	--	--	C16296	Biosynthesis of other secondary metabolites	--	--	mzVault	MSI_level2	pos	2293358	12683580	5.53057	2.46743	1.34843	0.0359942	0.148934	up
M942T258_8	Cinnamoyl-CoA	942.161	258.2	897.157	5.9748	C30H42N7O17P3S	[M+HCOO]-	Fatty Acyls	Fatty acyl thioesters	C00540	Biosynthesis of other secondary metabolites; Global and overview maps	30801-99-1	HMDB0301913	BioDeepDB	MSI_level3	neg	298700	709767	2.37619	1.24865	1.62121	0.00295633	0.0343411	up
M945T271_7	Undecaprenyl diphosphate	944.673	271.1	926.632	7.707	C55H92O7P2	[M+NH4]+	Prenol lipids	Polyprenols	C04574	Chemical structure transformation maps; Glycan biosynthesis and metabolism; Global and overview maps; Metabolism of terpenoids and polyketides	31867-59-1	HMDB0001469	mzVault	MSI_level2	pos	6787580	14335959	2.11209	1.07867	1.63775	0.00310127	0.0345163	up
M970T256_1	3-[(3aS,4S,7aS)-7a-Methyl-1,5-dioxo-octahydro-1H-inden-4-yl]propanoyl-CoA; HIP-CoA	970.267	255.8	987.225	8.721	C34H52N7O19P3S	[M-H2O+H]+	--	--	C20838	Xenobiotics biodegradation and metabolism; Global and overview maps	--	--	mzVault	MSI_level2	pos	3336288	7607196	2.28014	1.18912	1.18867	0.062633	0.216397	up
M984T255_2	4-(2-carboxyphenyl)-4-oxobutyryl-CoA	984.149	255.2	966.118	3.418	C32H39N7O20P3S	[M+NH4]+	Fatty Acyls	Fatty acyl thioesters	--	--	--	HMDB0304165	BioDeepDB	MSI_level3	pos	6998417	18910122	2.70206	1.43406	1.55186	0.00706761	0.0527586	up
M984T256_4	(10E,12Z)-Hexadeca-10,12-dienoyl-CoA	984.315	255.5	1001.31	5.211	C37H62N7O17P3S	[M-H2O+H]+	--	--	C20999	--	--	--	mzVault	MSI_level2	pos	20282452	47918476	2.36256	1.24035	1.48997	0.0132923	0.0771405	up

## Sheet: FF-VS-CON_filter
											Table S3: Differential metabolites between different treatments (FF vs. Con).
Metabolites	name	mz	rt	exact_mass	ppm	formula	precursor_type	class	sub_class	KEGG	KEGG_Pathway	CAS	hmdb	library	MSI_levels	posneg	CON	FF	Fold_Change	Log2FC	VIP	Pvalue	Padj	type
M101T334	Fe2+	100.935	334	55.9349	14.439	Fe	[M+HCOO]-	Homogeneous transition metal compounds	--	C14818	Metabolism of cofactors and vitamins; Cell growth and death; Signal transduction; Membrane transport; Digestive system; Neurodegenerative disease	15438-31-0	HMDB0000692	BioDeepDB	MSI_level1	neg	17958761	7346680	0.409086	-1.28952	1.27905	0.0328965	0.127705	down
M101T39	Iron	100.934	38.6	55.9349	11.467	Fe	[M+HCOO]-	Homogeneous transition metal compounds	--	C14819	Metabolism of cofactors and vitamins; Cell growth and death; Signal transduction; Membrane transport; Digestive system	7439-89-6	HMDB0015531	BioDeepDB	MSI_level1	neg	423173	148433	0.350762	-1.51143	1.55143	0.00362745	0.0300285	down
M113T42	Trifluoroacetic acid	112.938	42	113.993	4.766	C2HF3O2	[M-H]-	Carboxylic acids and derivatives	Alpha-halocarboxylic acids and derivatives	--	--	1976-05-01	HMDB0014118	mzVault	MSI_level2	neg	64180800	10496120	0.16354	-2.61229	1.8527	1.67e-06	0.000154708	down
M115T42_2	Fumaric acid	115.004	41.6	116.011	3.635	C4H4O4	[M-H]-	Carboxylic acids and derivatives	Dicarboxylic acids and derivatives	C00122	Cancer: overview; Metabolism of cofactors and vitamins; Chemical structure transformation maps; Signal transduction; Endocrine system; Carbohydrate metabolism; Xenobiotics biodegradation and metabolism; Amino acid metabolism; Energy metabolism; Global and overview maps	623158-97-4	HMDB0000134	BioDeepDB	MSI_level1	neg	52492621	24563272	0.467938	-1.09561	1.41453	0.0133174	0.0686738	down
M115T63	1,2-CYCLOHEXANEDIOL	115.077	63.2	116.084	4.79	C6H12O2	[M-H]-	--	--	C03739	Xenobiotics biodegradation and metabolism; Global and overview maps	1072-86-2	--	BioDeepDB	MSI_level1	neg	594297	150648	0.253489	-1.98	1.28896	0.0305649	0.121034	down
M116T366	Trimethylglycine	116.073	366.3	117.079	10.354	C5H11NO2	[M-H]-	--	--	C00719	Amino acid metabolism; Membrane transport; Global and overview maps	107-43-7	HMDB00043	BioDeepDB	MSI_level1	neg	4053722	1381558	0.340812	-1.55295	1.18607	0.0518802	0.171623	down
M116T400	4-Methylaminobutyrate	116.073	399.9	117.079	11.216	C5H11NO2	[M-H]-	--	--	C15987	Metabolism of cofactors and vitamins; Global and overview maps	1119-48-8	--	BioDeepDB	MSI_level1	neg	1.08515e+06	372099	0.342901	-1.54413	1.18342	0.053495	0.174776	down
M124T48	Taurine	124.009	48.1	125.015	13.009	C2H7NO3S	[M-H]-	Organic sulfonic acids and derivatives	Organosulfonic acids and derivatives	C00245	Membrane transport; Metabolism of other amino acids; Lipid metabolism; Signaling molecules and interaction; Energy metabolism; Global and overview maps	107-35-7	HMDB0000251	BioDeepDB	MSI_level1	neg	2669625612	640390050	0.23988	-2.05961	1.0711	0.0882448	0.249584	down
M129T35_2	trans-3-Chloroacrylic acid	128.971	34.7	105.982	0.174	C3H3ClO2	[M+Na]+	Carboxylic acids and derivatives	Acrylic acids and derivatives	C06614	Xenobiotics biodegradation and metabolism; Global and overview maps	26952-44-3	HMDB0060515	BioDeepDB	MSI_level1	pos	1.65206e+06	469980	0.284482	-1.81359	1.18308	0.0539397	0.174908	down
M129T54	Citraconic acid	129.02	54	130.027	4.409	C5H6O4	[M-H]-	Fatty Acyls	Fatty acids and conjugates	C02226	Carbohydrate metabolism; Amino acid metabolism; Global and overview maps	498-23-7	HMDB0000634	HMDB	MSI_level2	neg	4699560	1283761	0.273166	-1.87215	1.87825	4.29e-08	8.46e-06	down
M130T187	L-Leucine	130.087	186.6	131.095	2.67	C6H13NO2	[M-H]-	Carboxylic acids and derivatives	Amino acids, peptides, and analogues	C00123	Membrane transport; Signal transduction; Digestive system; Biosynthesis of other secondary metabolites; Translation; Amino acid metabolism; Chemical structure transformation maps; Global and overview maps	328-39-2	HMDB0000687	BioDeepDB	MSI_level1	neg	5039224	1866590	0.370412	-1.4328	1.03304	0.0986747	0.265825	down
M131T49	Hydroxyisocaproic acid	131.066	49.4	132.079	11.72	C6H12O3	[M-H]-	Fatty Acyls	Fatty acids and conjugates	--	--	13748-90-8	HMDB0000746	BioDeepDB	MSI_level1	neg	21771060	47700863	2.19102	1.1316	1.87974	3.67e-08	8.45e-06	up
M145T48	2-dehydropantoate	145.062	47.5	146.058	3.015	C6H10O4	[M-H]-	Keto acids and derivatives	Short-chain keto acids and derivatives	C00966	Metabolism of cofactors and vitamins; Global and overview maps	470-30-4	HMDB0304068	BioDeepDB	MSI_level1	neg	3639385	7941772	2.18217	1.12577	1.60365	0.00223105	0.0211652	up
M146T52	N-hydroxy-L-isoleucine	146.083	52.5	147.09	5.049	C6H13NO3	[M-H]-	--	--	C20310	Metabolism of other amino acids; Global and overview maps	--	--	BioDeepDB	MSI_level1	neg	1230677	16948638	13.7718	3.78365	1.76038	0.000117237	0.00249264	up
M147T42	L-Arabinonate	147.031	41.5	166.048	5.478	C5H10O6	[M-H2O-H]-	--	--	C00545	Carbohydrate metabolism; Global and overview maps	608-53-7	--	BioDeepDB	MSI_level1	neg	41836481	19341952	0.462323	-1.11303	1.44015	0.0105416	0.0585078	down
M149T46	alpha-Hydroxyisobutyric acid	149.046	46.1	104.047	5.063	C4H8O3	[M+HCOO]-	Hydroxy acids and derivatives	Alpha hydroxy acids and derivatives	C21297	--	594-61-6	HMDB0000729	BioDeepDB	MSI_level1	neg	38725275	18524295	0.478352	-1.06386	1.38503	0.0159328	0.0759281	down
M152T41	6-Imino-5-oxocyclohexa-1,3-dienecarboxylate	152.036	41.4	151.027	14.349	C7H5NO3	[M+H]+	--	--	C04584	--	--	--	BioDeepDB	MSI_level1	pos	73658800	22830652	0.309951	-1.68989	1.88958	2.36e-09	1.09e-06	down
M154T64	4-Aminophenol	154.052	64.1	109.053	4.773	C6H7NO	[M+HCOO]-	Benzene and substituted derivatives	Aniline and substituted anilines	C02372	Xenobiotics biodegradation and metabolism; Global and overview maps	123-30-8	HMDB0001169	BioDeepDB	MSI_level1	neg	823780	137617	0.167056	-2.5816	1.59326	0.00244224	0.02206	down
M157T58	Isopropylmaleic acid	157.051	58.3	158.058	3.63206	C7H10O4	[M-H]-	Fatty Acyls	Fatty acids and conjugates	C02631	Amino acid metabolism; Global and overview maps	44976-69-4	HMDB0012241	BioDeepDB	MSI_level3	neg	368584	115188	0.312515	-1.678	1.58337	0.00265619	0.0238367	down
M159T69	2,4-DICHLOROTOLUENE	158.979	69.3	159.985	12.7238	C7H6Cl2	[M-H]-	--	--	C18300	Xenobiotics biodegradation and metabolism; Global and overview maps	95-73-8	--	BioDeepDB	MSI_level3	neg	9702597	23061225	2.37681	1.24903	1.48815	0.00701615	0.0458793	up
M161T105	3,6-anhydro-alpha-L-galactopyranose	161.048	104.6	162.053	12.763	C6H10O5	[M-H]-	--	--	C20902	--	19479-27-7	--	BioDeepDB	MSI_level1	neg	18661850	4066073	0.217882	-2.19838	1.60529	0.00194212	0.0193094	down
M161T179	SCHEMBL21051772	161.045	179.4	162.053	2.761	C6H10O5	[M-H]-	--	--	C03827	Carbohydrate metabolism; Global and overview maps	--	--	BioDeepDB	MSI_level1	neg	18865180	4600660	0.24387	-2.03581	1.68084	0.000690876	0.00900745	down
M161T328	2-Hydroxy-2-ethylsuccinic acid	161.045	328.3	162.053	2.761	C6H10O5	[M-H]-	Fatty Acyls	Fatty acids and conjugates	C02488	Carbohydrate metabolism	--	HMDB0059758	BioDeepDB	MSI_level1	neg	8996524	1541630	0.171358	-2.54491	1.32849	0.023331	0.100135	down
M161T373	2-oxo-5-Methylthiopentanoic acid	161.045	372.6	162.035	3.382	C6H10O3S	[M-H]-	--	--	C17211	Biosynthesis of other secondary metabolites; Global and overview maps	107872-90-2	--	BioDeepDB	MSI_level1	neg	2.86344e+06	819039	0.286033	-1.80575	1.3976	0.0154906	0.0745922	down
M161T42	(S)-2-(Hydroxymethyl)glutarate	161.045	41.8	162.053	2.14	C6H10O5	[M-H]-	--	--	C16390	Metabolism of cofactors and vitamins; Global and overview maps	--	--	BioDeepDB	MSI_level1	neg	14268237	4447497	0.311706	-1.68174	1.8472	2.58e-06	0.000169607	down
M170T41	2-(1-Methylethyl)-4-propylthiazole	170.047	41.2	169.093	11.864	C9H15NS	[M+H]+	Azoles	Thiazoles	--	--	87116-69-6	HMDB0040108	mzVault	MSI_level2	pos	840302	2975579	3.54108	1.82419	1.48294	0.0083422	0.0500596	up
M173T139_2	Phenol sulphate	172.992	139	173.999	2.294	C6H6O4S	[M-H]-	Organic sulfuric acids and derivatives	Arylsulfates	C02180	--	937-34-8	HMDB0060015	BioDeepDB	MSI_level1	neg	5723912	1813203	0.316777	-1.65846	1.5466	0.00392626	0.0311844	down
M175T41	Ureidosuccinic acid	175.037	41.5	176.043	4.32263	C5H8N2O5	[M-H]-	Carboxylic acids and derivatives	Amino acids, peptides, and analogues	C00438	Amino acid metabolism; Global and overview maps; Nucleotide metabolism	13184-27-5	HMDB0000828	BioDeepDB	MSI_level3	neg	1.15688e+06	373234	0.32262	-1.63209	1.66628	0.000815492	0.00976794	down
M175T43_1	L-Arginine	175.119	43.5	174.112	2.588	C6H14N4O2	[M+H]+	Carboxylic acids and derivatives	Amino acids, peptides, and analogues	C00062	Cancer: overview; Membrane transport; Neurodegenerative disease; Biosynthesis of other secondary metabolites; Translation; Amino acid metabolism; Chemical structure transformation maps; Infectious disease: parasitic; Global and overview maps	74-79-3	HMDB0000517	BioDeepDB	MSI_level1	pos	219879344	86429886	0.393079	-1.34711	1.40894	0.0139492	0.0706147	down
M175T57	5-Dehydro-4-deoxy-D-glucuronate	175.019	57.1	176.032	2.797	C6H8O6	[M-H]-	--	--	C04053	Carbohydrate metabolism; Global and overview maps	--	--	BioDeepDB	MSI_level1	neg	130918	345767	2.6411	1.40114	1.12644	0.0658592	0.203618	up
M177T338	2-Ethoxy-5-(1-propenyl)phenol	177.093	337.7	178.099	2.835	C11H14O2	[M-H]-	Phenol ethers	--	--	--	63477-41-8	HMDB0040800	HMDB	MSI_level2	neg	2380610	1187859	0.498973	-1.00297	1.21378	0.045332	0.1593	down
M177T349	Piperonyl acetate	177.128	349.3	194.058	2.347	C10H10O4	[M-H2O+H]+	Benzodioxoles	--	--	--	326-61-4	HMDB0032614	HMDB	MSI_level2	pos	3555334	908960	0.255661	-1.9677	1.59842	0.00209705	0.0204093	down
M182T54	L-Cysteine	182.013	53.8	121.02	1.28134	C3H7NO2S	[M+HCO3]-	Carboxylic acids and derivatives	Amino acids, peptides, and analogues	C00097	Cancer: overview; Metabolism of cofactors and vitamins; Metabolism of other amino acids; Chemical structure transformation maps; Cell growth and death; Digestive system; Biosynthesis of other secondary metabolites; Translation; Amino acid metabolism; Folding, sorting and degradation; Energy metabolism; Global and overview maps	4371-52-2	HMDB0000574	BioDeepDB	MSI_level3	neg	2.05231e+06	904838	0.440888	-1.18152	1.59332	0.00239871	0.02206	down
M183T237	FA 11_1	183.005	237.2	184.146	3.579	C11H20O2	[M-H]-	--	--	C13823	--	96451-28-4	--	mzVault	MSI_level2	neg	4.05777e+06	543226	0.133873	-2.90106	1.20179	0.0484323	0.164861	down
M183T324	6-Chlorohydroxyquinol	182.983	323.8	159.993	7.42308	C6H5ClO3	[M+Na]+	--	--	C06328	Xenobiotics biodegradation and metabolism; Global and overview maps	150097-90-8	--	BioDeepDB	MSI_level3	pos	14514625	7017560	0.483482	-1.04847	1.80356	2.28e-05	0.000808577	down
M184T62	N,N-dimethylhistidine	184.086	62.2	183.101	5.54	C8H13N3O2	[M+H]+	--	--	C04259	--	24940-57-6	--	MoNA	MSI_level2	pos	4.26067e+06	483062	0.113377	-3.1408	1.80249	2.64e-05	0.000912315	down
M185T54	3-hydroxybenzyl alcohol	185.044	54.4	124.052	10.513	C7H8O2	[M+HCO3]-	--	--	C03351	Xenobiotics biodegradation and metabolism; Global and overview maps	620-24-6	--	mzVault	MSI_level2	neg	2366063	1084612	0.458404	-1.12531	1.75564	0.000128131	0.00268299	down
M188T63	Pyrrolidino-[1,2E]-4H-2,4-dimethyl-1,3,5-dithiazine	188.093	62.6	189.065	3.049	C8H15NS2	[M-H]-	Azacyclic compounds	Dithiazinanes	--	--	116505-60-3	HMDB0032499	mzVault	MSI_level2	neg	17763537	1903177	0.10714	-3.22244	1.8092	2.03e-05	0.000780989	down
M189T44	Plumbagin	189.16	44.3	188.047	17.807	C11H8O3	[M+H]+	--	--	C10387	--	481-42-5	HMDB0256646	HMDB	MSI_level2	pos	168368743	63734196	0.378539	-1.40148	1.88074	2.53e-08	7.01e-06	down
M195T314	cis-1,2-Dihydroxycyclohexa-3,5-diene-1-carboxylate	195.138	313.6	156.042	9.77882	C7H8O4	[M+K]+	--	--	C06321	Xenobiotics biodegradation and metabolism; Global and overview maps	--	--	BioDeepDB	MSI_level3	pos	1612684	3752413	2.32681	1.21835	1.8433	2.99e-06	0.000187837	up
M196T42	1-Deoxy-D-xylulose 5-phosphate	195.993	42.4	214.024	11.158	C5H11O7P	[M-NH3-H]-	Organooxygen compounds	Carbohydrates and carbohydrate conjugates	C11437	Chemical structure transformation maps; Metabolism of cofactors and vitamins; Global and overview maps; Metabolism of terpenoids and polyketides	190079-18-6	HMDB0001213	BioDeepDB	MSI_level1	neg	4750560	33017504	6.95023	2.79706	1.39098	0.0156714	0.0752008	up
M197T286	O-Phospho-4-hydroxy-L-threonine	196.985	286.5	215.019	3.36361	C4H10NO7P	[M-NH3-H]-	Carboxylic acids and derivatives	Amino acids, peptides, and analogues	C06055	Metabolism of cofactors and vitamins; Global and overview maps	94987-72-1	HMDB0006802	BioDeepDB	MSI_level3	neg	6624607	1462951	0.220836	-2.17895	1.10885	0.0758222	0.22681	down
M198T41	O-Phosphohomoserine	198.018	41.3	199.025	3.0473	C4H10NO6P	[M-H]-	Carboxylic acids and derivatives	Amino acids, peptides, and analogues	C01102	Amino acid metabolism; Global and overview maps	4210-66-6	HMDB0003484	BioDeepDB	MSI_level3	neg	634961	1928048	3.03648	1.6024	1.82269	1.24e-05	0.000534285	up
M203T63_1	Dihydrozeatin	203.093	62.9	221.128	4.57219	C10H15N5O	[M-NH3-H]-	Imidazopyrimidines	Purines and purine derivatives	C02029	Signal transduction; Global and overview maps; Metabolism of terpenoids and polyketides	23599-75-9	HMDB0012215	BioDeepDB	MSI_level3	neg	845342	409759	0.484726	-1.04476	1.8708	1.65e-07	2.53e-05	down
M206T61	Glutaminylcysteine	206.049	61.3	249.078	11.495	C8H15N3O4S	[M-CO2+H]+	Carboxylic acids and derivatives	Amino acids, peptides, and analogues	--	--	629653-16-3	HMDB0028794	mzVault	MSI_level2	pos	3249079	1244091	0.382906	-1.38494	1.67236	0.000754295	0.00943772	down
M211T327	Tetradec-2-enal	211.17	327.3	210.198	3.089	C14H26O	[M+H]+	Fatty Acyls	Fatty aldehydes	--	--	51534-36-2	HMDB0032525	HMDB	MSI_level2	pos	8869037	29835456	3.364	1.75018	1.45816	0.00944556	0.054165	up
M212T288	Dihydro-alpha-ionone	212.165	287.9	194.167	3.308	C13H22O	[M+NH4]+	Prenol lipids	Sesquiterpenoids	--	--	31499-72-6	HMDB0038026	mzVault	MSI_level2	pos	7742465	15562414	2.01001	1.0072	1.32668	0.0234306	0.100251	up
M215T47	Lidocaine	215.031	47.2	234.173	18.972	C14H22N2O	[M-H2O-H]-	Benzene and substituted derivatives	Xylenes	C07073	Xenobiotics biodegradation and metabolism	91484-71-8	HMDB0014426	BioDeepDB	MSI_level1	neg	8936733	18915119	2.11656	1.08172	1.47102	0.0085694	0.0504274	up
M220T54	Debrisoquine	220.109	54	175.111	1.569	C10H13N3	[M+HCOO]-	Tetrahydroisoquinolines	--	C13650	--	1246814-89-0	HMDB0006543	mzVault	MSI_level2	neg	278801	581744	2.0866	1.06115	1.72052	0.000291464	0.00491224	up
M221T65	Threonylthreonine	221.121	65.2	220.106	13.685	C8H16N2O5	[M+H]+	Carboxylic acids and derivatives	Amino acids, peptides, and analogues	--	--	96337-78-9	HMDB0029071	mzVault	MSI_level2	pos	17837514	5406120	0.303076	-1.72225	1.54392	0.00478343	0.0351633	down
M224T333	Dumetorine	224.13	332.7	223.157	8.863	C13H21NO2	[M+H]+	Pyrans	Pyranones and derivatives	--	--	96552-67-9	HMDB0030268	HMDB	MSI_level2	pos	2593454	6908083	2.66366	1.41341	1.76995	7.68e-05	0.00202138	up
M225T48	5-Acetylamino-6-formylamino-3-methyluracil	225.062	48	226.07	5.445	C8H10N4O4	[M-H]-	Diazines	Pyrimidines and pyrimidine derivatives	C16365	Biosynthesis of other secondary metabolites; Global and overview maps	85438-96-6	HMDB0011105	BioDeepDB	MSI_level1	neg	26214345	53002835	2.0219	1.01571	1.59991	0.00237253	0.02206	up
M226T347	1-Methoxyphenanthrene	226.123	346.5	208.089	0.285	C15H12O	[M+NH4]+	Phenanthrenes and derivatives	--	C11433	Xenobiotics biodegradation and metabolism; Global and overview maps	61128-87-8	HMDB0060323	BioDeepDB	MSI_level1	pos	42520461	20302697	0.477481	-1.06649	1.61026	0.00192096	0.0192375	down
M227T49	Galactitol	227.078	49.2	182.079	3.79614	C6H14O6	[M+HCOO]-	Organooxygen compounds	Carbohydrates and carbohydrate conjugates	C01697	Carbohydrate metabolism; Membrane transport; Global and overview maps	2234851-14-8	HMDB0000107	BioDeepDB	MSI_level3	neg	3667296	1483264	0.404457	-1.30594	1.69312	0.000644455	0.00873174	down
M228T363	alpha-Terpineol propanoate	228.196	363.4	210.162	0.423	C13H22O2	[M+NH4]+	Prenol lipids	Monoterpenoids	--	--	62395-45-3	HMDB0032052	HMDB	MSI_level2	pos	5333203	12840848	2.40772	1.26767	1.2903	0.0313354	0.122958	up
M228T52_1	1-(3-Pyridinyl)-1,4-butanediol	228.086	52.2	167.095	5.885	C9H13NO2	[M+HCO3]-	Pyridines and derivatives	--	C19582	Xenobiotics biodegradation and metabolism	76014-83-0	HMDB0062266	BioDeepDB	MSI_level1	neg	620312	270221	0.43562	-1.19886	1.13912	0.0680675	0.208579	down
M239T51	Anserine	239.116	51.1	240.122	5.193	C10H16N4O3	[M-H]-	Peptidomimetics	Hybrid peptides	C01262	Amino acid metabolism; Metabolism of other amino acids; Global and overview maps	584-85-0	HMDB0000194	BioDeepDB	MSI_level1	neg	16760738	38380814	2.28992	1.1953	1.65514	0.00100397	0.011582	up
M242T63_1	gamma-Glutamyl-beta-cyanoalanine	242.07	63.2	243.086	0.246	C9H13N3O5	[M-H]-	Carboxylic acids and derivatives	Amino acids, peptides, and analogues	C05711	Metabolism of other amino acids	16051-95-9	HMDB0060478	BioDeepDB	MSI_level1	neg	40740.2	1.07255e+06	26.3265	4.71844	1.35436	0.0203831	0.0911633	up
M244T46	Methyl dioxindole-3-acetate	244.077	46	221.069	6.775	C11H11NO4	[M+Na]+	Indoles and derivatives	Indolyl carboxylic acids and derivatives	--	--	205656-36-6	HMDB0038991	HMDB	MSI_level2	pos	1016025	3737421	3.67847	1.87911	1.01787	0.114386	0.293832	up
M245T40	D-Erythrose 4-phosphate	245.007	39.8	200.009	0.845	C4H9O7P	[M+HCOO]-	Organooxygen compounds	Carbohydrates and carbohydrate conjugates	C00279	Metabolism of cofactors and vitamins; Chemical structure transformation maps; Carbohydrate metabolism; Biosynthesis of other secondary metabolites; Amino acid metabolism; Energy metabolism; Global and overview maps	585-18-2	HMDB0001321	HMDB	MSI_level2	neg	10378529	29650000	2.85686	1.51443	1.2152	0.049212	0.166311	up
M248T287	S-Acetyldihydrolipoamide	248.082	286.7	249.086	13.548	C10H19NO2S2	[M-H]-	Fatty Acyls	Fatty amides	C01136	--	--	HMDB0001526	BioDeepDB	MSI_level3	neg	9751829	4436323	0.454922	-1.13631	1.03189	0.102939	0.271491	down
M255T396	D-Pinitol	255.073	395.8	194.079	1.75252	C7H14O6	[M+HCO3]-	--	--	C06352	--	10284-63-6	HMDB0034219	BioDeepDB	MSI_level3	neg	4275987	9882112	2.31107	1.20856	1.32615	0.0259092	0.108022	up
M257T267_1	Gluconic acid	257.05	267.2	196.058	5.9085	C6H12O7	[M+HCO3]-	Organooxygen compounds	Carbohydrates and carbohydrate conjugates	C00257	Carbohydrate metabolism; Global and overview maps	157663-13-3	HMDB0000625	BioDeepDB	MSI_level3	neg	21995.8	126759	5.7629	2.5268	1.20667	0.049547	0.16701	up
M259T412	Brassitin	259.154	411.5	220.067	16.104	C11H12N2OS	[M+K]+	Indoles and derivatives	Indoles	--	--	113866-42-5	HMDB0040977	mzVault	MSI_level2	pos	2754818	21100279	7.65941	2.93723	1.52737	0.00568784	0.0396999	up
M259T49	5-hydroxyindole thiazolidine carboxylate	259.054	48.6	278.073	2.19251	C13H14N2O3S	[M-H2O-H]-	Carboxylic acids and derivatives	Amino acids, peptides, and analogues	--	--	121514-30-5	HMDB0304217	BioDeepDB	MSI_level3	neg	4434956	11979066	2.70106	1.43352	1.55854	0.00379222	0.0306483	up
M262T64	Bufuralol	262.165	64.2	261.173	1.111	C16H23NO2	[M+H]+	Benzofurans	--	C13769	--	54340-62-4	HMDB0249434	HMDB	MSI_level2	pos	3.42405e+07	231924	0.00677337	-7.20591	1.89326	2.78e-10	3.84e-07	down
M263T49	Beta-Guanidinopropionic acid	263.146	49.3	131.069	2.368	C4H9N3O2	[2M+H]+	Organonitrogen compounds	Guanidines	C03065	--	353-09-3	HMDB0013222	BioDeepDB	MSI_level1	pos	867547816	423440786	0.488089	-1.03478	1.50135	0.00622357	0.0415506	down
M266T338	Xanthosine	266.04	338	284.076	7.72734	C10H12N4O6	[M-NH3-H]-	Purine nucleosides	--	C01762	Membrane transport; Biosynthesis of other secondary metabolites; Nucleotide metabolism; Chemical structure transformation maps; Global and overview maps	146-80-5	HMDB0000299	BioDeepDB	MSI_level3	neg	4568708	1822620	0.398936	-1.32577	1.43276	0.01137	0.0616763	down
M267T328_1	Equilin	267.144	328.3	268.146	17.798	C18H20O2	[M-H]-	--	--	C14392	--	474-86-2	--	MoNA	MSI_level2	neg	3724788	1587462	0.426189	-1.23044	1.30323	0.02823	0.114551	down
M269T42	Lead	268.974	42.1	207.977	16.137	Pb	[M+HCO3]-	--	--	C06696	Signal transduction	54076-28-7	--	mzVault	MSI_level2	neg	17771431	5260995	0.296037	-1.75615	1.6825	0.000615311	0.00858949	down
M270T414	Capsiamide	270.316	414	269.272	0.704	C17H35NO	[M+H]+	Carboxylic acids and derivatives	Carboxylic acid derivatives	C17515	--	64317-66-4	HMDB0040940	HMDB	MSI_level2	pos	15910736	39651429	2.49212	1.31737	1.81832	1.15e-05	0.000511205	up
M271T372	2-Hydroxyhexadecanoic acid	271.229	371.6	272.235	0.532	C16H32O3	[M-H]-	Fatty Acyls	Fatty acids and conjugates	--	--	10067-06-8	HMDB0031057	BioDeepDB	MSI_level1	neg	6541670	14062201	2.14963	1.10409	1.76437	0.000102617	0.00228737	up
M277T346	FA(18_4)	277.216	345.7	276.209	0.704	C18H28O2	[M+H]+	--	--	C16300	Lipid metabolism; Global and overview maps	20290-75-9	--	BioDeepDB	MSI_level1	pos	3220499	1248596	0.387703	-1.36698	1.45042	0.00969143	0.0548916	down
M279T290	1-(2-aminophenyl)decane-1,3-dione	279.204	289.9	261.173	8.22057	C16H23NO2	[M+NH4]+	--	--	C21490	Biosynthesis of other secondary metabolites; Global and overview maps	--	--	BioDeepDB	MSI_level3	pos	1.52128e+06	630670	0.414565	-1.27033	1.19183	0.0522377	0.172297	down
M279T359	Punicic_acid	279.232	359.2	278.225	1.99	C18H30O2	[M+H]+	--	--	C08364	--	544-72-9	--	mzVault	MSI_level2	pos	1090704	27431448	25.1502	4.6525	1.41556	0.0134823	0.0692661	up
M279T391	13-HODE	279.232	390.9	296.235	0.202	C18H32O3	[M-H2O+H]+	Fatty Acyls	Lineolic acids and derivatives	C14762	Lipid metabolism; Endocrine system	10219-69-9	HMDB0004667	BioDeepDB	MSI_level1	pos	1754033	33035689	18.8341	4.23528	1.43388	0.0115117	0.0619035	up
M281T368	FA 18_0;O	281.25	368.3	300.266	5.727	C18H36O3	[M-H2O-H]-	--	--	C03195	--	17773-37-4	--	BioDeepDB	MSI_level1	neg	155734754	435836583	2.79858	1.4847	1.2949	0.0295512	0.117891	up
M284T231	N-Dealkylated tolterodine	284.186	231.1	283.194	1.67	C19H25NO	[M+H]+	Benzene and substituted derivatives	Diphenylmethanes	--	--	--	HMDB0013972	mzVault	MSI_level2	pos	9348700	32002402	3.42319	1.77534	1.19445	0.0505247	0.169068	up
M284T258	11-hydroxyferruginol	284.188	258.2	302.225	11.0581	C20H30O2	[M-NH3-H]-	--	--	C21796	Global and overview maps; Metabolism of terpenoids and polyketides	68042-93-3	--	BioDeepDB	MSI_level3	neg	96241.4	1.40729e+06	14.6225	3.87012	1.85209	1.91e-06	0.000157594	up
M289T59	Uridine	289.068	59.2	244.07	2.294	C9H12N2O6	[M+HCOO]-	Pyrimidine nucleosides	--	C00299	Membrane transport; Global and overview maps; Nucleotide metabolism	58-96-8	HMDB0000296	BioDeepDB	MSI_level1	neg	5.8839e+07	633257	0.0107625	-6.53784	1.88908	1.92e-09	1.09e-06	down
M297T434	Nonadecanoic acid	297.28	434.4	298.287	0.712	C19H38O2	[M-H]-	Fatty Acyls	Fatty acids and conjugates	C16535	--	1219798-49-8	HMDB0000772	Metlin	MSI_level2	neg	4419878	1314256	0.297351	-1.74976	1.73071	0.000217238	0.00393598	down
M298T444	Spiroxamine	298.274	444	297.267	0.474	C18H35NO2	[M+H]+	Organooxygen compounds	Ethers	C11124	--	118134-30-8	HMDB0258432	MoNA	MSI_level2	pos	2709655	9312040	3.43661	1.78099	1.63998	0.00129865	0.0143578	up
M302T291	NCI60_031845	302.233	291.3	284.199	0.085	C16H28O4	[M+NH4]+	--	--	C16505	Metabolism of terpenoids and polyketides	2520-44-7	--	BioDeepDB	MSI_level1	pos	2878070	5830393	2.0258	1.01849	1.3714	0.0177796	0.0832452	up
M307T403_2	(-)-Dihydrocarveol	307.266	402.7	154.136	4.42881	C10H18O	[2M-H]-	--	--	C11396	Metabolism of terpenoids and polyketides	38049-26-2	HMDB0035825	BioDeepDB	MSI_level3	neg	28829880	281999463	9.7815	3.29006	1.75205	0.000132611	0.00273536	up
M309T43_3	1-Deoxy-1-(N6-lysino)-D-fructose	309.175	42.6	308.158	18.948	C12H24N2O7	[M+H]+	Organooxygen compounds	Carbohydrates and carbohydrate conjugates	--	--	78525-25-4	HMDB0062186	mzVault	MSI_level2	pos	64654887	8506513	0.131568	-2.92612	1.63646	0.00132911	0.0145781	down
M312T288	11a-Hydroxyprogesterone	312.191	288.3	330.219	17.754	C21H30O3	[M-NH3-H]-	Steroids and steroid derivatives	Pregnane steroids	C03747	Lipid metabolism	312-90-3	HMDB0000920	mzVault	MSI_level2	neg	47062.5	110563	2.34929	1.23222	1.62328	0.00189934	0.0191597	up
M313T323	FA 18_1;O2	313.24	322.9	314.246	5.044	C18H34O4	[M-H]-	--	--	--	--	871-70-5	HMDB0000782	BioDeepDB	MSI_level1	neg	5626438	14599189	2.59475	1.37559	1.83544	4.85e-06	0.000268014	up
M314T323	14-Deoxy-11,12-didehydroandrographolide	314.243	322.9	332.199	16.897	C20H28O4	[M-NH3-H]-	Prenol lipids	Terpene lactones	--	--	--	HMDB0244578	mzVault	MSI_level2	neg	524583	3.23271e+06	6.16244	2.6235	1.56461	0.00324923	0.0273807	up
M315T222	5-Amino-6-ribitylamino uracil	315.203	221.9	276.107	4.85725	C9H16N4O6	[M+K]+	Organooxygen compounds	Carbohydrates and carbohydrate conjugates	C04732	Energy metabolism; Metabolism of cofactors and vitamins; Global and overview maps	17014-74-3	HMDB0011106	BioDeepDB	MSI_level3	pos	10726643	1354144	0.126241	-2.98575	1.72166	0.000297017	0.00494552	down
M315T293	Tetrahydrocannabinol	315.236	293.3	314.225	13.817	C21H30O2	[M+H]+	Benzopyrans	1-benzopyrans	C06972	Biosynthesis of other secondary metabolites; Global and overview maps	6465-30-1	HMDB0014613	BioDeepDB	MSI_level1	pos	135310	556207	4.11063	2.03936	1.72589	0.000256233	0.00453992	up
M316T304	Decanoylcarnitine	316.248	303.5	315.241	1.335	C17H33NO4	[M+H]+	Fatty Acyls	Fatty acid esters	C03299	--	3992-45-8	HMDB0000651	BioDeepDB	MSI_level1	pos	35695486	1634816	0.045799	-4.44854	1.71656	0.000323094	0.00531566	down
M316T56	4-Hydroxyatomoxetine	316.152	55.9	271.157	11.78	C17H21NO2	[M+HCOO]-	Phenols	4-alkoxyphenols	--	--	435293-66-6	HMDB0060766	mzVault	MSI_level2	neg	145412	57853.7	0.397861	-1.32966	1.70006	0.000414148	0.00650401	down
M319T382	15(S)-HETE	319.228	382	320.235	0.765	C20H32O3	[M-H]-	Fatty Acyls	Eicosanoids	C04742	Lipid metabolism; Sensory system	54845-95-3	HMDB0003876	BioDeepDB	MSI_level1	neg	12054006	3418464	0.283596	-1.81809	1.51222	0.00588648	0.0406756	down
M321T377	Mequitazine	321.211	376.5	322.15	12.386	C20H22N2S	[M-H]-	Benzothiazines	Phenothiazines	C12755	--	29216-28-2	HMDB0015204	mzVault	MSI_level2	neg	1119477	2842009	2.53869	1.34409	1.44838	0.00898152	0.0524393	up
M321T393	MCULE-4400997775	321.244	392.7	276.245	2.472	C19H32O	[M+HCOO]-	--	--	C02956	--	--	--	BioDeepDB	MSI_level1	neg	3942405	1712128	0.434285	-1.20329	1.40694	0.0142574	0.070916	down
M323T359	Prostaglandin F-main urinary metabolite	323.223	358.9	342.204	1.021	C18H30O6	[M-H2O-H]-	Fatty Acyls	Eicosanoids	--	--	--	HMDB0256371	mzVault	MSI_level2	neg	1921099	6350534	3.30568	1.72495	1.82681	7.71e-06	0.000380641	up
M325T352_2	Linoleic acid	325.197	351.9	280.24	16.413	C18H32O2	[M+HCOO]-	Fatty Acyls	Lineolic acids and derivatives	C01595	Lipid metabolism; Chemical structure transformation maps; Global and overview maps	60-33-3	HMDB0000673	BioDeepDB	MSI_level1	neg	716497	5475270	7.64172	2.9339	1.87647	1e-07	1.73e-05	up
M327T352_2	pyrethrin I	327.193	351.7	328.204	9.95552	C21H28O3	[M-H]-	--	--	C07594	--	121-21-1	--	BioDeepDB	MSI_level3	neg	2539160	1229951	0.484393	-1.04575	1.12014	0.0713652	0.217719	down
M329T431_2	(all-E)-Crocetin	329.17	431.2	328.167	13.448	C20H24O4	[M+H]+	Prenol lipids	Diterpenoids	C08588	Biosynthesis of other secondary metabolites; Global and overview maps	27876-94-4	HMDB0035098	HMDB	MSI_level2	pos	15709766	2945709	0.187508	-2.41497	1.43522	0.0111535	0.0609253	down
M335T61	S-Nitrosoglutathione	335.061	61.3	336.074	10.663	C10H16N4O7S	[M-H]-	Carboxylic acids and derivatives	Amino acids, peptides, and analogues	--	--	57564-91-7	HMDB0004645	mzVault	MSI_level2	neg	2380377	13727537	5.76696	2.52781	1.21834	0.0471326	0.162799	up
M337T422	Demethoxycurcumin	337.312	422	338.115	3.893	C20H18O5	[M-H]-	--	--	C17742	Biosynthesis of other secondary metabolites; Global and overview maps	33171-16-3	HMDB0033801	HMDB	MSI_level2	neg	7866503	22002689	2.79701	1.48389	1.51553	0.00616878	0.0413847	up
M339T345	Citronellic acid	339.255	345.2	170.131	1.56467	C10H18O2	[2M-H]-	--	--	C16462	Metabolism of terpenoids and polyketides	57030-77-0	HMDB0035837	BioDeepDB	MSI_level3	neg	237667	502784	2.1155	1.081	1.53304	0.0051625	0.0367761	up
M343T42	Glycerol 3-phosphate	343.022	42.4	172.014	4.45342	C3H9O6P	[2M-H]-	Glycerophospholipids	Glycerophosphates	C00093	Lipid metabolism; Cancer: overview; Membrane transport; Global and overview maps	17989-41-2	HMDB0000126	BioDeepDB	MSI_level3	neg	705180	2.94453e+06	4.17558	2.06198	1.78802	4.49e-05	0.00137923	up
M350T58	Orotidylic acid	349.987	57.5	368.026	12.773	C10H13N2O11P	[M-NH3-H]-	Pyrimidine nucleotides	Pyrimidine ribonucleotides	C01103	Global and overview maps; Nucleotide metabolism	2149-82-8	HMDB0000218	BioDeepDB	MSI_level3	neg	10936.6	146830	13.4255	3.7469	1.78067	5.36e-05	0.00161102	up
M351T380	Tetraprenol	351.255	380.2	290.261	2.363	C20H34O	[M+HCO3]-	--	--	C09094	Global and overview maps; Metabolism of terpenoids and polyketides	107852-51-7	--	mzVault	MSI_level2	neg	765262	1.70124e+06	2.22308	1.15256	1.68572	0.000589658	0.00831774	up
M353T265	Prostaglandin E1	353.235	264.8	354.241	4.147	C20H34O5	[M-H]-	Fatty Acyls	Eicosanoids	C04741	--	745-65-3	HMDB0001442	BioDeepDB	MSI_level1	neg	487412	242577	0.497684	-1.0067	1.43133	0.011444	0.0617799	down
M355T326	Methyleugenol	355.189	325.8	178.099	7.24229	C11H14O2	[2M-H]-	Benzene and substituted derivatives	Methoxybenzenes	C10454	Biosynthesis of other secondary metabolites	93-15-2	HMDB0031864	BioDeepDB	MSI_level3	neg	249093	24193.4	0.097126	-3.364	1.79799	3.03e-05	0.00102029	down
M357T391	Lithocholic acid	357.282	390.9	376.298	5.073	C24H40O3	[M-H2O-H]-	Steroids and steroid derivatives	Bile acids, alcohols and derivatives	C03990	Lipid metabolism; Digestive system	434-13-9	HMDB0000761	BioDeepDB	MSI_level1	neg	4993956	14191409	2.84172	1.50676	1.34453	0.0208924	0.0922472	up
M361T39	3-O-Methylkaempferol	361.054	39.3	300.063	6.93464	C16H12O6	[M+HCO3]-	Flavonoids	O-methylated flavonoids	C05902	--	1592-70-7	HMDB0302564	BioDeepDB	MSI_level3	neg	135664	880489	6.49021	2.69826	1.81236	1.55e-05	0.00063094	up
M368T325	17-Deoxycortolone	368.279	324.6	350.246	1.145	C21H34O4	[M+NH4]+	--	--	C05483	Lipid metabolism	600-68-0	--	BioDeepDB	MSI_level1	pos	5255702	14054672	2.67418	1.41909	1.44495	0.00954308	0.0544981	up
M369T36	ST 27_1;O	369.357	36.1	386.355	14.463	C27H46O	[M-H2O+H]+	--	--	C03091	--	601-53-6	--	BioDeepDB	MSI_level1	pos	5034372	2116561	0.420422	-1.25009	1.68081	0.000702746	0.00902562	down
M381T337	Ophiobolene	381.31	336.5	358.324	6.73703	C25H42O	[M+Na]+	--	--	C16818	--	20098-89-9	--	BioDeepDB	MSI_level3	pos	1271867	3128739	2.45996	1.29863	1.56724	0.00315168	0.0268866	up
M383T412_1	Rosmarinic acid	383.19	411.5	360.085	19.613	C18H16O8	[M+Na]+	Cinnamic acids and derivatives	Hydroxycinnamic acids and derivatives	C01850	Amino acid metabolism; Global and overview maps	20283-92-5	HMDB0003572	BioDeepDB	MSI_level2	pos	1873832	6869379	3.66595	1.87419	1.36711	0.0196022	0.0885302	up
M383T50_2	Leukoefdin	383.063	49.8	322.069	3.43813	C15H14O8	[M+HCO3]-	--	--	C05909	Biosynthesis of other secondary metabolites; Global and overview maps	98919-67-6	HMDB0136090	BioDeepDB	MSI_level3	neg	2040706	24769395	12.1377	3.60142	1.76919	9.88e-05	0.00228712	up
M391T36_2	12-Ketodeoxycholic acid	391.29	36.1	390.277	14.13	C24H38O4	[M+H]+	Steroids and steroid derivatives	Bile acids, alcohols and derivatives	--	--	5130-29-0	HMDB0000328	BioDeepDB	MSI_level1	pos	2741653	11049279	4.03015	2.01083	1.61492	0.00179559	0.0183815	up
M395T45_3	Brucine	395.203	44.6	394.189	16.64	C23H26N2O4	[M+H]+	--	--	C09084	--	357-57-3	--	MoNA	MSI_level2	pos	62896177	15500699	0.246449	-2.02064	1.39716	0.01503	0.0733973	down
M398T355_4	ST 28_2;O2	398.314	355	414.35	10.832	C28H46O2	[M-OH+H]+	--	--	C15796	Global and overview maps; Metabolism of terpenoids and polyketides	--	--	mzVault	MSI_level2	pos	36500973	14416649	0.394966	-1.3402	1.69315	0.000571135	0.00824898	down
M398T358	Hydroxycelecoxib	398.203	358	397.071	13.995	C17H14F3N3O3S	[M+H]+	Azoles	Pyrazoles	--	--	170571-00-3	HMDB0013995	HMDB	MSI_level2	pos	7628271	2497000	0.327335	-1.61116	1.61286	0.00182318	0.0185267	down
M399T355_1	Tryprostatin A	399.242	355	381.205	8.37431	C22H27N3O3	[M+NH4]+	--	--	C20607	Biosynthesis of other secondary metabolites; Global and overview maps	171864-80-5	--	BioDeepDB	MSI_level3	pos	33988081	15335354	0.451198	-1.14817	1.67837	0.000788642	0.00973128	down
M400T64	Fumiquinazoline C	400.182	63.8	443.159	13.2614	C24H21N5O4	[M-CO2+H]+	--	--	C22148	Biosynthesis of other secondary metabolites; Global and overview maps	140924-01-2	--	BioDeepDB	MSI_level3	pos	6737314	1832107	0.271934	-1.87867	1.81034	2.03e-05	0.000780989	down
M403T431_3	Dehydroxypaxilline	403.245	431.3	419.246	13.806	C27H33NO3	[M-OH+H]+	Naphthopyrans	--	C20531	Biosynthesis of other secondary metabolites; Global and overview maps	112900-05-7	HMDB0037531	BioDeepDB	MSI_level3	pos	156480913	39786347	0.254257	-1.97564	1.77574	8.92e-05	0.00216228	down
M407T56	1-Isothiocyanato-7-(methylthio)heptane	407.237	56.2	203.08	3.882	C9H17NS2	[2M+H]+	Isothiocyanates	--	--	--	4430-38-0	HMDB0038440	mzVault	MSI_level2	pos	12116493	24993681	2.06278	1.04459	1.56114	0.00363181	0.0300285	up
M412T361	Tetrahymanol	412.378	360.9	428.402	10.7222	C30H52O	[M-NH3+H]+	Prenol lipids	Triterpenoids	C06083	Global and overview maps; Metabolism of terpenoids and polyketides	2130-17-8	HMDB0006836	BioDeepDB	MSI_level3	pos	580364	104007	0.179209	-2.48028	1.47376	0.00843992	0.0500599	down
M415T63	Bursehernin	415.135	63.5	370.142	11.4054	C21H22O6	[M+HCOO]-	--	--	C21183	Biosynthesis of other secondary metabolites; Global and overview maps	40456-51-7	--	BioDeepDB	MSI_level3	neg	558232	3.44424e+06	6.16992	2.62525	1.49904	0.00616356	0.0413847	up
M417T52_3	(-)-Arctigenin	417.14	51.6	372.157	0.789	C21H24O6	[M+HCOO]-	Furanoid lignans	Tetrahydrofuran lignans	C10545	--	144901-91-7	HMDB0030087	mzVault	MSI_level2	neg	5379163	1214381	0.225756	-2.14716	1.37575	0.0178296	0.0832452	down
M417T59_2	Galactopinitol A	417.128	59.3	356.132	7.97361	C13H24O11	[M+HCO3]-	Organooxygen compounds	Carbohydrates and carbohydrate conjugates	--	--	64290-91-1	HMDB0039475	BioDeepDB	MSI_level3	neg	2308041	16505218	7.15118	2.83818	1.79617	3.25e-05	0.00106805	up
M421T353	Lariciresinol	421.154	353.1	360.157	9.50013	C20H24O6	[M+HCO3]-	Furanoid lignans	Tetrahydrofuran lignans	C10646	Biosynthesis of other secondary metabolites; Global and overview maps	27003-73-2	HMDB0303941	BioDeepDB	MSI_level3	neg	166870	80959.9	0.485169	-1.04344	1.01533	0.111332	0.289548	down
M424T450	3beta-Hydroxycucurbita-7,24-dien-11-one	424.363	449.6	440.365	16.842	C30H48O2	[M-OH+H]+	--	--	C21841	--	--	--	mzVault	MSI_level2	pos	3604871	14424074	4.00127	2.00046	1.80824	2.21e-05	0.000803197	up
M425T431_1	Benazepril	425.199	431.3	424.2	6.926	C24H28N2O5	[M+H]+	Carboxylic acids and derivatives	Amino acids, peptides, and analogues	C06843	--	109010-10-8	HMDB0014682	mzVault	MSI_level2	pos	19115357	2155979	0.112788	-3.14832	1.37323	0.0175592	0.0828221	down
M429T374	4alpha-hydroxymethyl-ergosta-7,24(241)-dien-3beta-ol	429.365	374.2	428.365	17.903	C29H48O2	[M+H]+	--	--	C22117	--	--	--	BioDeepDB	MSI_level1	pos	6168157	2317073	0.375651	-1.41254	1.51543	0.00542827	0.0381721	down
M433T444	Gamma-glutamyl-L-putrescine	433.276	444.5	217.143	5.52161	C9H19N3O3	[2M-H]-	Carboxylic acids and derivatives	Amino acids, peptides, and analogues	C15699	Amino acid metabolism; Global and overview maps	--	HMDB0012230	BioDeepDB	MSI_level3	neg	14821411	1965814	0.132633	-2.91448	1.44614	0.0100816	0.0566373	down
M436T358	Paxillinol	436.254	358	437.257	11.19	C27H35NO4	[M-H]-	--	--	C20593	Biosynthesis of other secondary metabolites; Global and overview maps	138664-57-0	--	mzVault	MSI_level2	neg	1.91847e+06	773175	0.403017	-1.31109	1.57639	0.00289745	0.025505	down
M436T399_2	Terpendole E	436.283	399.5	437.293	6.881	C28H39NO3	[M-H]-	--	--	C20536	Biosynthesis of other secondary metabolites; Global and overview maps	167427-23-8	--	BioDeepDB	MSI_level1	neg	42306008	18539583	0.438226	-1.19025	1.30485	0.0282647	0.114551	down
M437T387_2	Clionasterol	437.373	387.3	414.386	6.323	C29H50O	[M+Na]+	Steroids and steroid derivatives	Stigmastanes and derivatives	C19654	--	83-47-6	HMDB0000649	mzVault	MSI_level2	pos	18831254	38282328	2.03291	1.02355	1.5085	0.00602931	0.0410468	up
M442T353_2	alpha-Tocotrienol	442.365	352.9	424.334	5.73693	C29H44O2	[M+NH4]+	Prenol lipids	Quinone and hydroquinone lipids	C14153	Metabolism of cofactors and vitamins; Global and overview maps	58864-81-6	HMDB0006327	BioDeepDB	MSI_level3	pos	6465966	2674006	0.413551	-1.27386	1.32792	0.0240264	0.101854	down
M450T62_2	Medicocarpin	450.169	62.1	432.142	14.33	C22H24O9	[M+NH4]+	Isoflavonoids	Furanoisoflavonoids	C16223	Biosynthesis of other secondary metabolites	52766-70-8	HMDB0033855	BioDeepDB	MSI_level1	pos	84519894	9596666	0.113543	-3.13869	1.3617	0.0196837	0.0886087	down
M462T384_1	8-Dotriacontenoic acid	462.284	383.9	478.475	17.206	C32H62O2	[M-OH+H]+	Fatty Acyls	Fatty acids and conjugates	--	--	182141-52-2	HMDB0029801	HMDB	MSI_level2	pos	20690070	49069112	2.37163	1.24588	1.80302	3.4e-05	0.00109293	up
M463T239	Myricitrin	463.089	238.8	464.095	2.601	C21H20O12	[M-H]-	Flavonoids	Flavonoid glycosides	C10108	--	17912-87-7	HMDB0034360	MoNA	MSI_level2	neg	176759	36178.1	0.204675	-2.2886	1.7727	8.04e-05	0.00202138	down
M463T439_1	Emetine	463.341	438.8	480.299	2.767	C29H40N2O4	[M-H2O+H]+	--	--	C09421	Chemical structure transformation maps; Biosynthesis of other secondary metabolites; Global and overview maps	483-18-1	--	mzVault	MSI_level2	pos	23627284	3649796	0.154474	-2.69457	1.52618	0.00505183	0.0363627	down
M464T42	CDP	464.002	41.8	403.018	19.182	C9H15N3O11P2	[M+HCO3]-	Pyrimidine nucleotides	Pyrimidine ribonucleotides	C00112	Global and overview maps; Nucleotide metabolism	102601-46-7	HMDB0001546	mzVault	MSI_level2	neg	2213412	5027348	2.27131	1.18353	1.62722	0.00149377	0.016128	up
M465T414_2	Etiocholanolone glucuronide	465.305	414.2	466.257	1.532	C25H38O8	[M-H]-	Steroids and steroid derivatives	Steroidal glycosides	C11136	Lipid metabolism	3602-09-03	HMDB0004484	mzVault	MSI_level2	neg	23879836	47830573	2.00297	1.00214	1.23846	0.0411343	0.148704	up
M466T51_2	Uridine triphosphate	465.93	51.4	483.969	10.7432	C9H15N2O15P3	[M-NH3-H]-	Pyrimidine nucleotides	Pyrimidine ribonucleotides	C00075	Global and overview maps; Signaling molecules and interaction; Nucleotide metabolism	63-39-8	HMDB0000285	BioDeepDB	MSI_level3	neg	2.43411e+06	247716	0.101769	-3.29663	1.84686	2.16e-06	0.000157594	down
M468T354_1	LysoPC(14_0_0_0)	468.306	354.2	467.301	5.872	C22H46NO7P	[M+H]+	Glycerophospholipids	Glycerophosphocholines	--	--	20559-16-4	HMDB0010379	HMDB	MSI_level2	pos	12041285	24257515	2.01453	1.01044	1.38896	0.015891	0.0759281	up
M468T396	Linoleyl carnitine	468.334	396.1	423.335	1.613	C25H45NO4	[M+HCOO]-	Fatty Acyls	Fatty acid esters	--	--	36816-10-1	HMDB0006469	BioDeepDB	MSI_level1	neg	13453860	83578674	6.21224	2.63511	1.44536	0.00938759	0.054165	up
M468T450	Vitamin K	468.389	449.6	450.35	11.9836	C31H46O2	[M+NH4]+	Prenol lipids	Quinone and hydroquinone lipids	C02059	Metabolism of cofactors and vitamins; Global and overview maps; Digestive system	84-80-0	HMDB0003555	BioDeepDB	MSI_level3	pos	10627361	26583602	2.50143	1.32275	1.03077	0.100973	0.268356	up
M468T49_1	Mycothiol	468.111	49.5	486.152	14.1261	C17H30N2O12S	[M-NH3-H]-	--	--	C06717	--	192126-76-4	--	BioDeepDB	MSI_level3	neg	19374542	42218422	2.17907	1.12371	1.55061	0.00410938	0.0319054	up
M473T429_1	L-Olivosyl-oleandolide	473.308	428.6	516.293	5.02594	C26H44O10	[M-CO2+H]+	--	--	C11991	Global and overview maps; Metabolism of terpenoids and polyketides	--	--	BioDeepDB	MSI_level3	pos	47896499	17353805	0.362319	-1.46467	1.75705	0.000112918	0.00243832	down
M474T369_1	Clupanodonyl carnitine	474.352	368.7	473.35	13	C29H47NO4	[M+H]+	Fatty Acyls	Fatty acid esters	--	--	--	HMDB0006496	HMDB	MSI_level2	pos	1420164	3406606	2.39874	1.26228	1.26222	0.0365063	0.137471	up
M478T396_2	26-hydroxybrassinolide	478.303	396.4	496.34	6.607	C28H48O7	[M-NH3-H]-	--	--	C19874	Metabolism of terpenoids and polyketides	--	--	mzVault	MSI_level2	neg	45195371	4495676	0.099472	-3.32957	1.75146	0.000158728	0.0030896	down
M479T396_1	WE 32_0	479.295	396.4	480.491	7.687	C32H64O2	[M-H]-	--	--	C13821	--	540-10-3	HMDB0249838	mzVault	MSI_level2	neg	13289748	27740665	2.08737	1.06169	1.08556	0.0843586	0.242241	up
M480T406_1	LysoPE(18_1(9Z)_0_0)	480.345	405.8	479.301	0.486	C23H46NO7P	[M+H]+	Glycerophospholipids	Glycerophosphoethanolamines	--	--	89576-29-4	HMDB0011506	HMDB	MSI_level2	pos	30542986	67498478	2.20995	1.14401	1.39764	0.0149453	0.0732974	up
M480T45	Cappariloside B	480.171	45.1	496.169	6.536	C22H28N2O11	[M-OH+H]+	Organooxygen compounds	Carbohydrates and carbohydrate conjugates	--	--	229483-42-5	HMDB0034938	HMDB	MSI_level2	pos	405026	1.32192e+06	3.26378	1.70655	1.65343	0.000955681	0.0111928	up
M482T439	LysoPE(18_0_0_0)	482.318	438.5	481.317	12.231	C23H48NO7P	[M+H]+	Glycerophospholipids	Glycerophosphoethanolamines	C21484	Cell growth and death	69747-55-3	HMDB0011130	HMDB	MSI_level2	pos	36629297	13181193	0.359854	-1.47452	1.77868	6.17e-05	0.00177611	down
M485T433_2	Aflatrem	485.299	433	501.288	13.1263	C32H39NO4	[M-OH+H]+	--	--	C20555	Biosynthesis of other secondary metabolites; Global and overview maps	70553-75-2	--	BioDeepDB	MSI_level3	pos	2584085	831584	0.32181	-1.63572	1.47008	0.00837751	0.0500596	down
M491T432	Lacinilene C	491.25	432.2	246.126	11.8083	C15H18O3	[2M-H]-	--	--	--	--	87900-51-4	HMDB0036455	BioDeepDB	MSI_level3	neg	393989	893766	2.2685	1.18174	1.31708	0.0259578	0.108022	up
M492T352	Neomethymycin	492.288	352	469.304	10.476	C25H43NO7	[M+Na]+	--	--	C11995	Global and overview maps; Metabolism of terpenoids and polyketides	497-73-4	--	mzVault	MSI_level2	pos	3483595	10698675	3.07116	1.61878	1.78632	5.52e-05	0.00162411	up
M498T354_1	LysoPE(0_0_20_5(5Z,8Z,11Z,14Z,17Z))	498.259	354.3	499.27	6.79	C25H42NO7P	[M-H]-	Glycerophospholipids	Glycerophosphoethanolamines	--	--	--	HMDB0011489	mzVault	MSI_level2	neg	2.53337e+06	303773	0.119908	-3.05999	1.66916	0.000797421	0.00975253	down
M500T315_2	Taurodeoxycholic acid	500.314	315	499.297	19.749	C26H45NO6S	[M+H]+	Steroids and steroid derivatives	Bile acids, alcohols and derivatives	C05463	--	516-50-7	HMDB0000896	BioDeepDB	MSI_level1	pos	327882	1.17968e+06	3.59789	1.84715	1.74444	0.000168444	0.0031889	up
M500T371_2	Terpendole C	500.279	371.4	519.298	3.63	C32H41NO5	[M-H2O-H]-	--	--	C20546	Biosynthesis of other secondary metabolites; Global and overview maps	156967-65-6	--	BioDeepDB	MSI_level1	neg	21738660	88057443	4.05073	2.01818	1.42628	0.0117494	0.0624527	up
M505T386_2	Mycinamicin VII	505.324	386.2	521.335	10.799	C29H47NO7	[M-OH+H]+	--	--	C15683	--	--	--	BioDeepDB	MSI_level1	pos	2812998	11565222	4.11135	2.03961	1.86754	2.23e-07	2.8e-05	up
M506T387_1	Hapten	506.355	387	523.144	11.616	C26H26ClN5O3S	[M-H2O+H]+	Phenylpropanoic acids	--	--	--	--	HMDB0253049	mzVault	MSI_level2	pos	32319980	13576717	0.420072	-1.25129	1.15961	0.0622984	0.195567	down
M506T39_2	dGTP	505.988	39.3	506.996	0.057	C10H16N5O13P3	[M-H]-	Purine nucleotides	Purine deoxyribonucleotides	C00286	Global and overview maps; Nucleotide metabolism	2564-35-4	HMDB0001440	BioDeepDB	MSI_level1	neg	8058783	105845308	13.1342	3.71525	1.77942	7.2e-05	0.00195119	up
M506T418_2	LysoPC(0_0_18_0)	506.361	417.6	523.364	0.431	C26H54NO7P	[M-H2O+H]+	Glycerophospholipids	Glycerophosphocholines	--	--	4421-58-3	HMDB0011128	HMDB	MSI_level2	pos	49571864	134297919	2.70916	1.43784	1.36451	0.0190068	0.0866912	up
M507T446_2	1-[[4-(Dimethylamino)-3-methylphenyl]methyl]-5-(2,2-diphenylacetyl)-6,7-dihydro-4H-imidazo[4,5-c]pyridine-6-carboxylic acid	507.135	446	508.247	8.751	C31H32N4O3	[M-H]-	Benzene and substituted derivatives	Diphenylmethanes	--	--	114785-14-7	HMDB0243806	mzVault	MSI_level2	neg	1917726	4460597	2.32598	1.21784	1.41647	0.0142653	0.070916	up
M518T357_1	1-Palmitoylphosphatidylcholine	518.319	357.1	495.332	5.581	C24H50NO7P	[M+Na]+	Glycerophospholipids	Glycerophosphocholines	--	--	--	HMDB0256091	HMDB	MSI_level2	pos	18966343	48054088	2.53365	1.34122	1.37911	0.0189693	0.0866912	up
M518T391	LysoPC(P-16_0_0_0)	518.306	391.4	479.338	5.64	C24H50NO6P	[M+K]+	Glycerophospholipids	Glycerophosphocholines	--	--	--	HMDB0010407	HMDB	MSI_level2	pos	10005432	33131451	3.31135	1.72742	1.09621	0.0868884	0.247587	up
M522T402_2	Neurosporene	522.376	402.4	538.454	6.278	C40H58	[M-NH3+H]+	Prenol lipids	Tetraterpenoids	C05431	Global and overview maps; Metabolism of terpenoids and polyketides	502-64-7	HMDB0003114	BioDeepDB	MSI_level1	pos	135799999	59448344	0.437764	-1.19177	1.08054	0.08741	0.248561	down
M524T329	Platelet-activating factor	524.381	329.1	523.364	18.79	C26H54NO7P	[M+H]+	Glycerophospholipids	Glycerophosphocholines	--	--	74389-68-7	HMDB0062195	HMDB	MSI_level2	pos	2864688	7217480	2.51946	1.33312	1.64846	0.00105904	0.0119966	up
M524T369_1	N6-Acetylkanamycin-B	524.264	369.1	525.265	12.364	C20H39N5O11	[M-H]-	--	--	C03154	--	--	--	BioDeepDB	MSI_level1	neg	2332009	10009883	4.29239	2.10178	1.83914	4.01e-06	0.000241238	up
M525T237	Methyl (2-((R)-(3-chlorophenyl)((R)-1-(((S)-2-(methylamino)-3-((R)-tetrahydro-2H-pyran-3-yl)propyl)carbamoyl)piperidin-3-yl)methoxy)ethyl)carbamate	525.291	236.6	524.277	0.497	C26H41ClN4O5	[M+H]+	Piperidines	Piperidinecarboxylic acids and derivatives	--	--	--	HMDB0247675	mzVault	MSI_level2	pos	502932	2.16933e+06	4.31337	2.10881	1.83463	4.68e-06	0.000268014	up
M525T402_1	Deoxymyxol	525.362	402.4	568.428	9.456	C40H56O2	[M-CO2+H]+	--	--	C15933	--	--	--	BioDeepDB	MSI_level1	pos	6409185	22318847	3.48232	1.80005	1.48096	0.00751083	0.0477766	up
M533T46_2	3,5-dibromocatechol	532.729	46.2	265.858	12.057	C6H4Br2O2	[2M+H]+	--	--	C21852	--	111167-61-4	--	mzVault	MSI_level2	pos	12569618	4592649	0.365377	-1.45254	1.39583	0.0148415	0.0732533	down
M542T357_2	Novapikromycin	542.333	357.3	541.325	1.583	C28H47NO9	[M+H]+	--	--	C20740	Global and overview maps; Metabolism of terpenoids and polyketides	--	--	BioDeepDB	MSI_level1	pos	25386127	54692651	2.15443	1.10731	1.40085	0.0149565	0.0732974	up
M543T376_2	Dihydrocucurbitacin B	543.336	376.3	560.335	7.155	C32H48O8	[M-H2O+H]+	--	--	C20787	--	13201-14-4	--	BioDeepDB	MSI_level1	pos	4199525	22110586	5.26502	2.39644	1.56924	0.00298409	0.0259371	up
M545T403_2	Hovenidulcigenin A	545.352	402.7	544.34	8.321	C32H48O7	[M+H]+	Prenol lipids	Terpene lactones	--	--	171499-81-3	HMDB0041027	HMDB	MSI_level2	pos	11097120	30367240	2.7365	1.45233	1.18825	0.0560559	0.180581	up
M546T389_3	LysoPC(20_3(8Z,11Z,14Z)_0_0)	546.36	388.8	545.348	8.607	C28H52NO7P	[M+H]+	Glycerophospholipids	Glycerophosphocholines	--	--	1006703-11-2	HMDB0010394	HMDB	MSI_level2	pos	410279516	1225880655	2.98792	1.57914	1.84585	2.54e-06	0.000169607	up
M547T240	Ubiquinone 6	547.33	239.7	590.433	2.986	C39H58O4	[M-CO2+H]+	Prenol lipids	Quinone and hydroquinone lipids	C17568	Metabolism of cofactors and vitamins; Global and overview maps	1065-31-2	HMDB0036062	mzVault	MSI_level2	pos	785928	1.70696e+06	2.1719	1.11896	1.21577	0.0455308	0.1593	up
M548T415_2	Canthaxanthin	548.374	414.6	564.397	5.71985	C40H52O2	[M-NH3+H]+	Prenol lipids	Tetraterpenoids	C08583	Global and overview maps; Metabolism of terpenoids and polyketides	514-78-3	HMDB0003154	BioDeepDB	MSI_level3	pos	53300532	202629662	3.80164	1.92662	1.58119	0.00293061	0.0256335	up
M551T443_2	Elastin	551.318	442.6	552.364	8.596	C27H48N6O6	[M-H]-	Carboxylic acids and derivatives	Amino acids, peptides, and analogues	--	--	--	HMDB0251736	mzVault	MSI_level2	neg	6810378	13850148	2.03368	1.02409	1.48325	0.00722619	0.0462343	up
M555T440_1	gamma-Linolenic acid	555.439	439.9	278.225	4.428	C18H30O2	[2M-H]-	Fatty Acyls	Lineolic acids and derivatives	C06426	Lipid metabolism; Global and overview maps	506-26-3	HMDB0003073	HMDB	MSI_level2	neg	751054	6.57092e+06	8.74893	3.12911	1.3328	0.0244393	0.102706	up
M557T385	Cucurbitacin B	557.346	385.2	558.319	3.335	C32H46O8	[M-H]-	Steroids and steroid derivatives	Cucurbitacins	C08794	--	6199-67-3	HMDB0034927	mzVault	MSI_level2	neg	120215	316633	2.63389	1.39719	1.46597	0.00804996	0.0492259	up
M557T450_1	9-cis-Violaxanthin	557.436	449.6	600.418	1.105	C40H56O4	[M-CO2+H]+	--	--	C13433	Global and overview maps; Metabolism of terpenoids and polyketides	--	--	mzVault	MSI_level2	pos	9683301	4150887	0.428664	-1.22208	1.16493	0.05805	0.185493	down
M557T450_2	Octadeca-6,9,12-trienoic acid	557.448	449.6	278.225	14.732	C18H30O2	[2M+H]+	Fatty Acyls	Lineolic acids and derivatives	--	--	--	HMDB0247113	HMDB	MSI_level2	pos	31860407	9704286	0.304588	-1.71507	1.19237	0.0525327	0.172857	down
M561T49_1	1-Methyladenosine	561.227	49.3	281.112	16.889	C11H15N5O4	[2M-H]-	Purine nucleosides	--	C02494	--	15763-06-1	HMDB0003331	BioDeepDB	MSI_level1	neg	1.17434e+07	791954	0.0674385	-3.89028	1.76429	0.000100329	0.00228712	down
M564T374_1	Thiothece-474	564.313	373.9	582.444	16.356	C41H58O2	[M-NH3-H]-	--	--	C16279	Metabolism of terpenoids and polyketides	38647-31-3	--	mzVault	MSI_level2	neg	35422213	97927420	2.76458	1.46706	1.73957	0.000214854	0.00393598	up
M565T42_1	UDP-alpha-D-galactofuranose	565.044	41.7	566.055	5.739	C15H24N2O17P2	[M-H]-	--	--	C03733	Carbohydrate metabolism; Glycan biosynthesis and metabolism; Global and overview maps	26097-62-1	--	BioDeepDB	MSI_level1	neg	2130516	7119086	3.34148	1.74049	1.29951	0.0293584	0.117604	up
M568T372_1	Avermectin B1a aglycone	568.319	372.3	584.335	5.933	C34H48O8	[M-NH3+H]+	--	--	C11979	Global and overview maps; Metabolism of terpenoids and polyketides	--	--	BioDeepDB	MSI_level1	pos	19337945	7691314	0.397732	-1.33013	1.20565	0.0474731	0.162799	down
M568T372_4	Glycochenodeoxycholate 7-sulfate	568.366	372.4	529.271	4.003	C26H43NO8S	[M+K]+	Homogeneous halogens	--	C15559	--	67030-55-1	HMDB0002496	BioDeepDB	MSI_level1	pos	1461244	10824585	7.40779	2.88904	1.80726	2.18e-05	0.000803197	up
M568T388_3	LysoPC(22_6(4Z,7Z,10Z,13Z,16Z,19Z)_0_0)	568.349	388.4	567.332	16.806	C30H50NO7P	[M+H]+	Glycerophospholipids	Glycerophosphocholines	--	--	162440-05-3	HMDB0010404	HMDB	MSI_level2	pos	15794560	47219475	2.9896	1.57995	1.54828	0.00400854	0.0312983	up
M569T238_1	Piperine	569.264	237.8	285.136	2.45296	C17H19NO3	[2M-H]-	--	--	C03882	Chemical structure transformation maps; Biosynthesis of other secondary metabolites	147030-08-8	HMDB0029377	BioDeepDB	MSI_level3	neg	90625.1	221910	2.44867	1.292	1.50305	0.00717996	0.0461521	up
M569T388	ANTIBIOTIC A-31438	569.325	388.4	546.34	8.783	C28H50O10	[M+Na]+	--	--	C06630	Global and overview maps; Metabolism of terpenoids and polyketides	34698-88-9	--	BioDeepDB	MSI_level1	pos	3369873	12393783	3.67782	1.87885	1.85379	1.68e-06	0.000154708	up
M570T372_2	LysoPC(22_5(4Z,7Z,10Z,13Z,16Z)_0_0)	570.351	372.3	569.348	7.71	C30H52NO7P	[M+H]+	Glycerophospholipids	Glycerophosphocholines	--	--	--	HMDB0010402	HMDB	MSI_level2	pos	13055901	31323767	2.3992	1.26256	1.65025	0.00107745	0.012106	up
M570T395_2	Phycocyanobilin	570.29	394.5	586.279	15.847	C33H38N4O6	[M-NH3+H]+	--	--	C05786	Metabolism of cofactors and vitamins; Global and overview maps	20298-86-6	--	mzVault	MSI_level2	pos	9861485	22013787	2.2323	1.15853	1.23496	0.042039	0.150513	up
M571T395_2	D-Urobilin	571.297	394.9	588.295	9.31	C33H40N4O6	[M-H2O+H]+	--	--	C05795	Metabolism of cofactors and vitamins; Global and overview maps	3947-38-4	HMDB0004161	BioDeepDB	MSI_level1	pos	1567813	6889929	4.39461	2.13574	1.54303	0.00473184	0.035123	up
M572T403_1	LysoPC(20_1(11Z)_0_0)	572.372	403.2	549.379	6.045	C28H56NO7P	[M+Na]+	Glycerophospholipids	Glycerophosphocholines	--	--	--	HMDB0010391	HMDB	MSI_level2	pos	138385695	754626187	5.45306	2.44707	1.84794	2.13e-06	0.000157594	up
M573T403_1	20,21-Diprenylterpendole I	573.376	403.2	589.377	8.964	C37H51NO5	[M-OH+H]+	--	--	C20532	Biosynthesis of other secondary metabolites; Global and overview maps	--	--	BioDeepDB	MSI_level1	pos	5484446	12568383	2.29164	1.19638	1.68894	0.000644443	0.00873174	up
M575T369_1	Ent-11beta-hydroxycassa-12,15-diene	575.415	369.4	288.245	7.714	C20H32O	[2M-H]-	--	--	C20150	Global and overview maps; Metabolism of terpenoids and polyketides	--	--	mzVault	MSI_level2	neg	516507	1.52688e+06	2.95616	1.56373	1.58918	0.00236463	0.02206	up
M585T360_1	18-Dehydroursolic acid 3-arabinoside	585.206	359.6	586.387	13.773	C35H54O7	[M-H]-	Prenol lipids	Triterpenoids	--	--	356785-74-5	HMDB0037908	mzVault	MSI_level2	neg	442894	192127	0.433798	-1.2049	1.48193	0.0077981	0.048545	down
M586T356_2	LysoPC(20_5(5Z,8Z,11Z,14Z,17Z)_0_0)	586.312	355.9	541.317	5.673	C28H48NO7P	[M+HCOO]-	Glycerophospholipids	Glycerophosphocholines	--	--	162440-04-2	HMDB0010397	mzVault	MSI_level2	neg	9568149	2517673	0.263131	-1.92615	1.35713	0.0206371	0.0920015	down
M590T387_3	LysoPC(20_3(5Z,8Z,11Z)_0_0)	590.35	386.8	545.348	6.395	C28H52NO7P	[M+HCOO]-	Glycerophospholipids	Glycerophosphocholines	--	--	1199257-41-4	HMDB0010393	mzVault	MSI_level2	neg	203313423	434094657	2.1351	1.0943	1.40968	0.0151513	0.073729	up
M592T244	24-Acetyl- 25-cinnamoylvulgaroside	592.313	244.3	608.335	4.1	C36H48O8	[M-NH3+H]+	--	--	--	--	172616-89-6	HMDB0041368	HMDB	MSI_level2	pos	186972	491678	2.62969	1.39489	1.02166	0.10518	0.276348	up
M592T412_2	LysoPC(20_2(11Z,14Z)_0_0)	592.365	411.7	547.364	5.446	C28H54NO7P	[M+HCOO]-	Glycerophospholipids	Glycerophosphocholines	--	--	--	HMDB0010392	mzVault	MSI_level2	neg	18346402	185859881	10.1306	3.34065	1.6872	0.000689541	0.00900745	up
M593T392	3-(N-n-Octadecylcarbamoyloxy)-2-methoxypropyl-2-thiazolinium ethyl phosphate	593.349	391.5	592.331	17.413	C28H53N2O7PS	[M+H]+	Glycerophospholipids	--	--	--	92203-21-9	HMDB0250598	mzVault	MSI_level2	pos	2150410	6412777	2.98212	1.57634	1.62966	0.00158071	0.0168042	up
M597T426_1	Arbekacin	597.311	426	552.312	0.902	C22H44N6O10	[M+HCOO]-	Organooxygen compounds	Carbohydrates and carbohydrate conjugates	--	--	51025-85-5	HMDB0015642	mzVault	MSI_level2	neg	8131207	3457010	0.425153	-1.23394	1.29887	0.0286298	0.115691	down
M599T364_2	5-Oxoavermectin 2a aglycone	599.317	363.7	600.33	8.408	C34H48O9	[M-H]-	--	--	C11970	Metabolism of terpenoids and polyketides	--	--	BioDeepDB	MSI_level1	neg	25342463	11702520	0.461775	-1.11474	1.22913	0.0415197	0.149428	down
M604T42	Guanosine diphosphate mannose	604.07	41.5	605.077	0.289	C16H25N5O16P2	[M-H]-	Purine nucleotides	Purine nucleotide sugars	C00096	Carbohydrate metabolism; Glycan biosynthesis and metabolism; Global and overview maps	41432-88-6	HMDB0001163	HMDB	MSI_level2	neg	3996531	12183561	3.04853	1.60812	1.53264	0.00448846	0.0344556	up
M606T42_2	Uridine diphosphate-N-acetylglucosamine	606.071	42	607.082	6.255	C17H27N3O17P2	[M-H]-	Pyrimidine nucleotides	Pyrimidine nucleotide sugars	C00043	Endocrine and metabolic disease; Drug resistance: antimicrobial; Carbohydrate metabolism; Biosynthesis of other secondary metabolites; Glycan biosynthesis and metabolism; Global and overview maps	26575-17-7	HMDB0000290	BioDeepDB	MSI_level1	neg	9980540	97897023	9.80879	3.29408	1.69555	0.000573011	0.00824898	up
M611T50_1	2-(S-Glutathionyl)acetyl glutathione	611.188	50.2	654.163	12.655	C22H34N6O13S2	[M-CO2+H]+	Carboxylic acids and derivatives	Amino acids, peptides, and analogues	C14863	Xenobiotics biodegradation and metabolism	--	HMDB0060343	BioDeepDB	MSI_level1	pos	113716864	15391727	0.135351	-2.88522	1.62135	0.00168685	0.017528	down
M611T50_2	Hesperidin	611.202	50.2	610.19	7.46428	C28H34O15	[M+H]+	Flavonoids	Flavonoid glycosides	C09755	--	520-26-3	HMDB0003265	BioDeepDB	MSI_level3	pos	30383741	73295664	2.41233	1.27043	1.67974	0.000642159	0.00873174	up
M612T371_2	5-O-beta-D-Mycaminosyltylactone	612.328	370.8	567.377	7.422	C31H53NO8	[M+HCOO]-	--	--	C12001	Global and overview maps; Metabolism of terpenoids and polyketides	81661-90-7	--	mzVault	MSI_level2	neg	10584141	117095554	11.0633	3.46771	1.81708	1.08e-05	0.000498895	up
M615T442_1	6,8a-Seco-6,8a-deoxy-5-oxoavermectin 1b aglycone	615.322	441.8	554.324	8.199	C33H46O7	[M+HCO3]-	--	--	C11961	Global and overview maps; Metabolism of terpenoids and polyketides	--	--	mzVault	MSI_level2	neg	6472834	1711199	0.264366	-1.91939	1.24497	0.0394486	0.144401	down
M617T320_1	APC	617.27	320.3	618.269	13.002	C33H38N4O8	[M-H]-	Organooxygen compounds	Carbonyl compounds	C16542	Xenobiotics biodegradation and metabolism	181467-56-1	HMDB0060661	mzVault	MSI_level2	neg	662296	311843	0.470851	-1.08666	1.56632	0.00309723	0.0266674	down
M619T332_4	Sinapine	619.317	331.7	310.165	9.85339	[C16H24NO5]+	[2M-H]-	Cinnamic acids and derivatives	Hydroxycinnamic acids and derivatives	C00933	Biosynthesis of other secondary metabolites	18696-26-9	HMDB0029379	BioDeepDB	MSI_level3	neg	939504	127464	0.135672	-2.88181	1.74551	0.000181918	0.00339744	down
M627T38_2	Geranyl-PP	627.133	38.3	314.068	4.67273	C10H20O7P2	[2M-H]-	Prenol lipids	Isoprenoid phosphates	C00341	Chemical structure transformation maps; Metabolism of cofactors and vitamins; Global and overview maps; Metabolism of terpenoids and polyketides	763-10-0	HMDB0001285	BioDeepDB	MSI_level3	neg	1.22874e+06	108586	0.0883716	-3.50027	1.41425	0.013203	0.0683393	down
M635T403_1	Stercobilinogen	635.407	402.7	596.357	19.831	C33H48N4O6	[M+K]+	Tetrapyrroles and derivatives	Bilirubins	C05789	Metabolism of cofactors and vitamins	17095-63-5	HMDB0004157	mzVault	MSI_level2	pos	6043032	19529531	3.23174	1.69231	1.65603	0.00100567	0.011582	up
M640T400_2	Fumitremorgin A	640.292	400.3	579.294	6.94343	C32H41N3O7	[M+HCO3]-	--	--	C20564	Biosynthesis of other secondary metabolites; Global and overview maps	12626-18-5	--	BioDeepDB	MSI_level3	neg	1010520	328289	0.324871	-1.62206	1.60355	0.00200203	0.0196227	down
M645T337_2	LysoPI(18_0_0_0)	645.324	337.1	600.327	2.557	C27H53O12P	[M+HCOO]-	Glycerophospholipids	Glycerophosphoinositols	--	--	327620-46-2	HMDB0240261	BioDeepDB	MSI_level1	neg	242906	1437166	5.91655	2.56476	1.74526	0.00015319	0.00302441	up
M657T293_1	Astaxanthin	657.386	293.4	596.387	9.64763	C40H52O4	[M+HCO3]-	Prenol lipids	Tetraterpenoids	C08580	Global and overview maps; Metabolism of terpenoids and polyketides	472-61-7	HMDB0002204	BioDeepDB	MSI_level3	neg	48330.1	653273	13.5169	3.75669	1.72064	0.000344702	0.00560445	up
M659T389_2	Fucoxanthin	659.423	388.9	658.423	10.9083	C42H58O6	[M+H]+	Prenol lipids	Tetraterpenoids	C08596	--	3351-86-8	HMDB0002741	BioDeepDB	MSI_level3	pos	1549512	6732883	4.34516	2.11941	1.6172	0.0017439	0.0179856	up
M689T445_3	PC(16_1(9Z)_16_0)	688.553	445.2	731.546	16.298	C40H78NO8P	[M-CO2+H]+	Glycerophospholipids	Glycerophosphocholines	--	--	--	HMDB0008001	HMDB	MSI_level2	pos	598528	234850	0.392379	-1.34968	1.78066	6.6e-05	0.00182797	down
M709T264_11	N-demethylvindolidine	709.389	264.3	354.194	9.926	C21H26N2O3	[2M+H]+	--	--	C21682	Biosynthesis of other secondary metabolites	--	--	BioDeepDB	MSI_level1	pos	131260792	63168953	0.481248	-1.05515	1.28322	0.0314069	0.122958	down
M709T264_4	Scopolin	709.199	264.4	354.095	2.06991	C16H18O9	[2M+H]+	--	--	C01527	Chemical structure transformation maps; Biosynthesis of other secondary metabolites; Global and overview maps	531-44-2	--	BioDeepDB	MSI_level3	pos	58975718	14061829	0.238434	-2.06834	1.5574	0.00365036	0.0300285	down
M719T332_2	Premithramycin A2	719.226	331.6	674.221	9.923	C33H38O15	[M+HCOO]-	--	--	C12385	Global and overview maps; Metabolism of terpenoids and polyketides	--	--	mzVault	MSI_level2	neg	499399	1.14807e+06	2.29891	1.20095	1.58442	0.0024281	0.02206	up
M733T444_2	PC(18_0_14_1(9Z))	732.544	444	731.546	12.903	C40H78NO8P	[M+H]+	Glycerophospholipids	Glycerophosphocholines	--	--	--	HMDB0008032	HMDB	MSI_level2	pos	8470524	43131357	5.09193	2.34821	1.49411	0.00629872	0.0415515	up
M757T412	berythromycin	756.576	412.2	717.466	15.658	C37H67NO12	[M+K]+	--	--	C06653	Global and overview maps; Metabolism of terpenoids and polyketides	527-75-3	--	mzVault	MSI_level2	pos	11787444	26169686	2.22013	1.15065	1.04536	0.102495	0.270838	up
M777T443_3	PC(22_5(4Z,7Z,10Z,13Z,16Z)_15_0)	776.589	442.7	793.562	8.009	C45H80NO8P	[M-H2O+H]+	Glycerophospholipids	Glycerophosphocholines	--	--	--	HMDB0008658	HMDB	MSI_level2	pos	9599425	1645260	0.171392	-2.54463	1.76724	8.75e-05	0.00215851	down
M783T352_3	PC(18_3(6Z,9Z,12Z)_18_1(11Z))	782.577	351.9	781.562	10.221	C44H80NO8P	[M+H]+	Glycerophospholipids	Glycerophosphocholines	--	--	--	HMDB0008169	HMDB	MSI_level2	pos	10228741	25028644	2.44689	1.29095	1.17536	0.0538277	0.174908	up
M783T352_4	SM(d17_1_24_1(15Z))	782.592	352	798.661	17.229	C46H91N2O6P	[M-NH3+H]+	Sphingolipids	Phosphosphingolipids	--	--	2292199-43-8	HMDB0011696	HMDB	MSI_level2	pos	3557804	7197424	2.023	1.01649	1.05585	0.0917002	0.254477	up
M785T414	PC(14_1(9Z)_22_2(13Z,16Z))	784.574	413.7	783.578	14.34	C44H82NO8P	[M+H]+	Glycerophospholipids	Glycerophosphocholines	--	--	--	HMDB0007921	HMDB	MSI_level2	pos	163308500	348661493	2.13499	1.09423	1.22098	0.048206	0.164861	up
M786T412_2	Menaquinone-9	785.616	412.3	784.616	9.005	C56H80O2	[M+H]+	--	--	C21526	--	523-39-7	--	BioDeepDB	MSI_level1	pos	18197818	55200141	3.03334	1.60091	1.56312	0.00310669	0.0266674	up
M786T414	3,7-Dihydroxycholan-24-oic acid	785.578	414	392.293	19.049	C24H40O4	[2M+H]+	Steroids and steroid derivatives	Bile acids, alcohols and derivatives	--	--	347841-46-7	HMDB0246080	mzVault	MSI_level2	pos	38413606	108367548	2.82107	1.49624	1.05227	0.0990117	0.265957	up
M791T413_1	PC(16_0_22_5(4Z,7Z,10Z,13Z,16Z))	790.56	412.9	807.578	18.449	C46H82NO8P	[M-H2O+H]+	Glycerophospholipids	Glycerophosphocholines	--	--	--	HMDB0007989	HMDB	MSI_level2	pos	6116307	17281808	2.82553	1.49852	1.34328	0.0207701	0.0922266	up
M793T437	PC(20_1(11Z)_18_3(9Z,12Z,15Z))	792.599	437.4	809.593	10.933	C46H84NO8P	[M-H2O+H]+	Glycerophospholipids	Glycerophosphocholines	--	--	--	HMDB0008305	HMDB	MSI_level2	pos	6178243	65961824	10.6765	3.41636	1.72145	0.000260359	0.00454172	up
M794T388	2-methyl-6-geranylgeranyl-1,4-benzoquinol	793.611	387.7	396.303	3.03	C27H40O2	[2M+H]+	--	--	C20737	Metabolism of cofactors and vitamins; Global and overview maps	57576-81-5	--	BioDeepDB	MSI_level1	pos	3193891	17352794	5.43312	2.44178	1.42728	0.0128286	0.067317	up
M795T413_2	PC(18_1(9Z)_P-18_0)	794.618	412.8	771.614	17.898	C44H86NO7P	[M+Na]+	Glycerophospholipids	Glycerophosphocholines	--	--	--	HMDB0008127	HMDB	MSI_level2	pos	27370803	81289429	2.96993	1.57043	1.32305	0.0260284	0.108022	up
M803T417_1	Lecithin	802.574	417	757.562	17.159	C42H80NO8P	[M+HCOO]-	--	--	--	--	8002-43-5	HMDB0007973	HMDB	MSI_level2	neg	88005684	211377327	2.40186	1.26415	1.10257	0.0797516	0.23351	up
M810T447	Dihydromenaquinone-9	809.613	447.3	786.631	9.1	C56H82O2	[M+Na]+	--	--	C21527	--	--	--	BioDeepDB	MSI_level1	pos	7147217	18156812	2.5404	1.34506	1.74402	0.000151759	0.00302441	up
M811T388_2	PC(18_1(9Z)_20_3(8Z,11Z,14Z))	810.614	387.9	809.593	15.791	C46H84NO8P	[M+H]+	Glycerophospholipids	Glycerophosphocholines	--	--	--	HMDB0008113	HMDB	MSI_level2	pos	22051454	51067795	2.31585	1.21154	1.42238	0.0138164	0.070402	up
M813T414	PE 38_4	812.556	414.3	767.546	14.055	C43H78NO8P	[M+HCOO]-	--	--	C21480	Cell growth and death	--	--	MoNA	MSI_level2	neg	45353489	15005604	0.330859	-1.59571	1.85767	8.19e-07	8.71e-05	down
M815T387_2	PC(P-18_1(11Z)_20_4(8Z,11Z,14Z,17Z))	814.581	387	791.583	11.196	C46H82NO7P	[M+Na]+	Glycerophospholipids	Glycerophosphocholines	--	--	--	HMDB0011287	HMDB	MSI_level2	pos	26399733	11825665	0.447946	-1.1586	1.00472	0.114335	0.293832	down
M817T410	PC(20_3(5Z,8Z,11Z)_P-18_1(9Z))	816.596	410	793.599	10.741	C46H84NO7P	[M+Na]+	Glycerophospholipids	Glycerophosphocholines	--	--	--	HMDB0008393	HMDB	MSI_level2	pos	7853588	60210590	7.66663	2.93859	1.35769	0.0191329	0.0869793	up
M818T427	Coenzyme Q9	817.62	427.2	794.621	11.255	C54H82O4	[M+Na]+	Prenol lipids	Quinone and hydroquinone lipids	C01967	Metabolism of cofactors and vitamins	303-97-9	HMDB0006707	BioDeepDB	MSI_level1	pos	4163179	12681180	3.04603	1.60693	1.61493	0.00163021	0.0171981	up
M818T446_2	PC(20_2(11Z,14Z)_20_4(8Z,11Z,14Z,17Z))	817.599	445.6	833.593	1.395	C48H84NO8P	[M-OH+H]+	Glycerophospholipids	Glycerophosphocholines	--	--	--	HMDB0008346	HMDB	MSI_level2	pos	4837185	17130618	3.54144	1.82434	1.68034	0.000589825	0.00831774	up
M819T388_2	PC(22_4(7Z,10Z,13Z,16Z)_18_1(11Z))	818.595	388.1	835.609	12.929	C48H86NO8P	[M-H2O+H]+	Glycerophospholipids	Glycerophosphocholines	--	--	--	HMDB0008629	HMDB	MSI_level2	pos	32455267	15031746	0.463153	-1.11044	1.27027	0.0346167	0.13249	down
M819T446_2	PC(20_5(5Z,8Z,11Z,14Z,17Z)_20_0)	818.623	446.4	835.609	17.733	C48H86NO8P	[M-H2O+H]+	Glycerophospholipids	Glycerophosphocholines	--	--	--	HMDB0008504	HMDB	MSI_level2	pos	10387575	38806335	3.73584	1.90143	1.54947	0.00397536	0.0312156	up
M820T409	PC(20_4(8Z,11Z,14Z,17Z)_20_1(11Z))	819.616	408.8	835.609	2.795	C48H86NO8P	[M-OH+H]+	Glycerophospholipids	Glycerophosphocholines	--	--	--	HMDB0008472	HMDB	MSI_level2	pos	7570547	54559685	7.20684	2.84937	1.297	0.0279787	0.114061	up
M820T448_4	beta-tocotrienol	819.632	447.8	410.318	2.62315	C28H42O2	[2M-H]-	Prenol lipids	Quinone and hydroquinone lipids	C14154	Metabolism of cofactors and vitamins; Global and overview maps	490-23-3	HMDB0304597	BioDeepDB	MSI_level3	neg	98456.4	1.59724e+06	16.2228	4.01995	1.88418	1.88e-08	6.5e-06	up
M822T257_15	Hexanoyl-CoA	822.214	256.8	865.188	9.594	C27H46N7O17P3S	[M-CO2+H]+	Fatty Acyls	Fatty acyl thioesters	C05270	Lipid metabolism; Global and overview maps	5060-32-2	HMDB0002845	mzVault	MSI_level2	pos	298282690	143039324	0.479543	-1.06027	1.17013	0.0592531	0.188248	down
M829T384_1	PC(18_2(9Z,12Z)_18_1(9Z))	828.567	383.6	783.578	10.956	C44H82NO8P	[M+HCOO]-	--	--	--	--	17041-44-0	HMDB0008137	BioDeepDB	MSI_level3	neg	1052209	5770169	5.48386	2.45519	1.67221	0.000758022	0.00943772	up
M831T382	PC(O-16_0_20_3(8Z,11Z,14Z))	830.599	381.6	769.599	9.118	C44H84NO7P	[M+HCO3]-	Glycerophospholipids	Glycerophosphocholines	--	--	155575-01-2	HMDB0039527	mzVault	MSI_level2	neg	7621147	2951970	0.387339	-1.36833	1.04418	0.100411	0.267734	down
M833T416_2	3-demethylubiquinol-10	832.639	416.1	850.684	13.5096	C58H90O4	[M-NH3-H]-	Prenol lipids	Quinone and hydroquinone lipids	--	--	--	HMDB0062350	BioDeepDB	MSI_level3	neg	18035822	6891351	0.382092	-1.38801	1.15158	0.0635826	0.197908	down
M833T425	Daidzin	833.227	424.5	416.111	2.55683	C21H20O9	[2M+H]+	Isoflavonoids	Isoflavonoid O-glycosides	C10216	Biosynthesis of other secondary metabolites	552-66-9	HMDB0033991	BioDeepDB	MSI_level3	pos	2011209	4937364	2.45492	1.29568	1.5489	0.00395445	0.0312156	up
M834T387_2	PC(P-18_1(11Z)_22_6(4Z,7Z,10Z,13Z,16Z,19Z))	833.601	387.5	815.583	19.415	C48H82NO7P	[M+NH4]+	Glycerophospholipids	Glycerophosphocholines	--	--	--	HMDB0011295	HMDB	MSI_level2	pos	20326607	6373827	0.313571	-1.67314	1.19507	0.0540418	0.174908	down
M835T411	PC(18_1(11Z)_22_5(7Z,10Z,13Z,16Z,19Z))	834.607	411.2	833.593	8.148	C48H84NO8P	[M+H]+	Glycerophospholipids	Glycerophosphocholines	--	--	--	HMDB0008089	HMDB	MSI_level2	pos	8124007	62434022	7.68513	2.94207	1.28924	0.0288355	0.116183	up
M835T436	PC(O-22_2(13Z,16Z)_22_3(10Z,13Z,16Z))	834.578	436.2	877.692	1.523	C52H96NO7P	[M-CO2+H]+	Glycerophospholipids	Glycerophosphocholines	--	--	--	HMDB0013456	mzVault	MSI_level2	pos	3412992	7010736	2.05413	1.03853	1.29014	0.0296859	0.117891	up
M837T367	PS(18_0_18_0)	836.555	367.1	791.568	12.8	C42H82NO10P	[M+HCOO]-	Glycerophospholipids	Glycerophosphoserines	--	--	1446756-47-3	HMDB0012378	HMDB	MSI_level2	neg	144932	341309	2.35496	1.2357	1.44114	0.0107919	0.0596574	up
M844T256_16	Acrylyl-CoA	844.123	255.6	821.126	9.72666	C24H38N7O17P3S	[M+Na]+	Fatty Acyls	Fatty acyl thioesters	C00894	Metabolism of other amino acids; Carbohydrate metabolism; Xenobiotics biodegradation and metabolism; Energy metabolism; Global and overview maps	5776-58-9	HMDB0002307	BioDeepDB	MSI_level3	pos	19483592	45263207	2.32314	1.21608	1.21857	0.0425483	0.151943	up
M931T240_8	Negretein	931.233	240.2	947.282	15.72	C44H51O23+	[M-NH3+H]+	--	--	C16296	Biosynthesis of other secondary metabolites	--	--	mzVault	MSI_level2	pos	2293358	7164741	3.12413	1.64345	1.42809	0.0117451	0.0624527	up
M957T254_30	Fumitremorgin B	957.489	253.8	479.242	12.8031	C27H33N3O5	[2M-H]-	Indoles and derivatives	Carbazoles	C20630	Biosynthesis of other secondary metabolites; Global and overview maps	12626-17-4	HMDB0030203	BioDeepDB	MSI_level3	neg	2.19761e+06	966251	0.439683	-1.18546	1.37759	0.0177491	0.0832452	down
M989T240_6	2-O-Galloylsucrose	989.275	240.2	494.127	13.338	C19H26O15	[2M+H]+	Benzene and substituted derivatives	Benzoic acids and derivatives	--	--	115713-46-7	HMDB0039281	HMDB	MSI_level2	pos	4236171	2023871	0.47776	-1.06564	1.67575	0.000680084	0.00900745	down
M992T392_3	JI-20B	991.68	391.7	495.29	8.047	C20H41N5O9	[2M+H]+	--	--	C17705	Biosynthesis of other secondary metabolites; Global and overview maps	51846-98-1	--	mzVault	MSI_level2	pos	5940268	15936936	2.68286	1.42377	1.74372	0.000166824	0.0031889	up
